# Supplementary material for: Subtype-Specific m6A circRNA Methylation Patterns Identify Epigenetic Biomarker Candidates of Potential Diagnostic and Prognostic Significance in Breast Cancer
Source: Int J Mol Sci. 2026 Jan 4;27(1):529. doi: 10.3390/ijms27010529 (PMC12786885; doi:10.3390/ijms27010529)
Supplement: Supplementary file 1 [file ijms-27-00529-s001.zip]

Archive with 2 entries (2 files):
- 2026 Dr. Amal Qattan. All rights reserved. Supplementary Figures m6A Methylation Epigenetic Biomarkers in Breast Cancer..pdf
- 2026 Dr. Amal Qattan. All rights reserved. Supplementary Tables m6A Methylation Epigenetic Biomarkers in Breast Cancer..xlsx
