# Supplementary material for: Subtype-Specific m6A circRNA Methylation Patterns Identify Epigenetic Biomarker Candidates of Potential Diagnostic and Prognostic Significance in Breast Cancer
Source: Int J Mol Sci. 2026 Jan 4;27(1):529. doi: 10.3390/ijms27010529 (PMC12786885; doi:10.3390/ijms27010529)
Supplement: Supplementary file 1 [file ijms-27-00529-s001.zip › 2026 Dr. Amal Qattan. All rights reserved. Supplementary Tables m6A Methylation Epigenetic Biomarkers in Breast Cancer..xlsx]

## Sheet: Supplementary Table S.1
Supplementary Table S1: Clinicopathological characteristics of breast cancer patients stratified by molecular subtype.
Characteristic	Luminal A	Luminal B	TNBC	p-value2
	N = 111	N = 101	N = 51
Age	52 (46, 59)	52 (38, 59)	54 (39, 57)	0.9
Grade				0.3
1	2 (18%)	0 (0%)	0 (0%)
2	8 (73%)	9 (90%)	3 (60%)
3	1 (9.1%)	1 (10%)	2 (40%)
ER				<0.001
negative	0 (0%)	0 (0%)	5 (100%)
Postive	11 (100%)	10 (100%)	0 (0%)
PR				<0.001
negative	0 (0%)	0 (0%)	5 (100%)
Postive	11 (100%)	10 (100%)	0 (0%)
Ki-67				<0.001
<15	11 (100%)	0 (0%)	0 (0%)
>15	0 (0%)	10 (100%)	5 (100%)
BMI				0.02
>40	2 (18%)	0 (0%)	0 (0%)
25-29.9	6 (55%)	2 (20%)	1 (20%)
30-34.9	3 (27%)	3 (30%)	3 (60%)
35-39.9	0 (0%)	5 (50%)	0 (0%)
Missing	0 (0%)	0 (0%)	1 (20%)
Lymph Node				0.9
N0	4 (36%)	5 (50%)	4 (80%)
N1	4 (36%)	3 (30%)	1 (20%)
N2	1 (9.1%)	0 (0%)	0 (0%)
N3	1 (9.1%)	0 (0%)	0 (0%)
Missing	1 (9.1%)	2 (20%)	0 (0%)
Tumour size (T stage)				0.5
T1	5 (45%)	3 (30%)	4 (80%)
T2	4 (36%)	6 (60%)	1 (20%)
T3	2 (18%)	1 (10%)	0 (0%)
Distant metastasis (M0,M1)				0.9
M0	10 (91%)	8 (80%)	5 (100%)
M1	0 (0%)	1 (10%)	0 (0%)
Missing	1 (9.1%)	1 (10%)	0 (0%)
1 Median (Q1, Q3); n (%)
2 Kruskal-Wallis rank sum test; Fisher’s exact test
© 2026 Dr.Amal Qattan. All rights reserved.

## Sheet: Supplementary Table S.2
Supplementary Table S2: Comprehensive Profile of Top 20 Hypermethylated m6A circRNAs and Hypomethylated m6A circRNAs Across Multiple Breast Cancer Subtypes in (1) TNBC vs. Luminal, (2) TNBC vs. Luminal B, (3) TNBC vs Luminal A, and (4) Luminal B vs. Luminal A.
(1) TNBC vs. Luminal Tumors
circRNA_ID	Probe ID	Sequence	Chr Location	TNBC-T(Mean % m6A)	Luminal-T(Mean % m6A)	Diff % m6A	FC	LogFC	Pvalue(unpaired t-test)	FDR	TNBC-T(Mean % m6A)	Luminal-T(Mean % m6A)	Diff % m6A	LogFC	FC	Pvalue(unpaired t-test)	FDR	Regulation	Hypo / Hyper	AUC Value	circRNA_type	Best_transcript	GeneSymbol	miRS						circRNA_ID	Probe ID	Sequence	Chr Location	TNBC-T(Mean % m6A)	Luminal-T(Mean % m6A)	Diff % m6A	FC	LogFC	Pvalue(unpaired t-test)	FDR	Regulation	Hypo / Hyper	AUC Value	circRNA_type	Best_transcript	GeneSymbol	miRs
hsa_circRNA_104310	ASCRP3011719	TCTTTCTTATTCAGGTGTGTGTAACTGGTGTGTGCACCGTTTCGACCATCACTGTGTTTG	chr7: 66246466624891	0.110921	0.142818	-0.0318976	4.70829	2.2352	0.00291915	0.184677	0.110921	0.142818	-0.0318976	2.2352	4.70829	0.00291915	0.184677	up	Hyper	0.8	exonic	NM_018106	ZDHHC4	hsa-miR-329-3p	hsa-miR-3941	hsa-miR-3974	hsa-miR-362-3p	hsa-miR-8485		hsa_circRNA_000543	hsa_circRNA_000543	GCTGGAGTAACTGGCATGTGAACAAGCTTTTTCTGTATTTACATACAAAGTCAGATCAGT	chr11: 6527249065272586	0.0646047	0.0318853	0.0327194	0.198149	-2.33535	0.0155566	0.263135	down	Hypo	0.747059	intronic	TCONS_l2_00004572	XLOC_l2_002352	hsa-miR-100-3p	hsa-miR-5701	hsa-miR-3149
hsa_circRNA_075549	ASCRP3010304	GTGTGTGGCCAGTCATTTACCACCAATGGGAACATGCACAGATACTTTCGAGTCCTTCTC	chr6: 71088647189555	0.13879	0.146657	-0.00786679	4.29893	2.10398	0.00343419	0.18725	0.13879	0.146657	-0.00786679	2.10398	4.29893	0.00343419	0.18725	up	Hyper	0.788235	exonic	uc003mxd.3	RREB1	hsa-miR-759	hsa-miR-6848-5p	hsa-miR-181a-5p	hsa-miR-181b-5p	hsa-miR-6846-5p		hsa_circRNA_103871	hsa_circRNA_103871	CTCATCTGGAATTTTGCCGATTTCATGACTAACCAGTGGCTGGTGAATTACCAGATCTCC	chr5: 6920620169216694	0.144823	0.0658899	0.0789336	0.231825	-2.10889	0.00417708	0.198039	down	Hypo	0.864706	exonic	uc011crf.1	SMA4	hsa-miR-4257	hsa-miR-1226-3p	hsa-miR-12114
hsa_circRNA_081481	ASCRP3006016	CTATGTTGTGTTGTGTCGTGGAGCCAAGGATACACGAAGGGCCTGTATTTCCAGGCATTT	chr7: 100189289100189525	0.125634	0.147658	-0.022024	3.90164	1.96408	0.000501527	0.131339	0.125634	0.147658	-0.022024	1.96408	3.90164	0.000501527	0.131339	up	Hyper	0.835294	exonic	NM_012172	FBXO24	hsa-miR-4467	hsa-miR-10400-5p	hsa-miR-6851-3p	hsa-miR-362-5p	hsa-miR-3960		hsa_circRNA_002082	hsa_circRNA_002082	TTTGCTGGTGTATTTTTAGAAACTTTGTCTGCGAACACTCTTTAATGGACCAGATCAGGA	chr11: 6527119965272066	0.116488	0.0791691	0.0373193	0.246015	-2.02318	0.0202621	0.270322	down	Hypo	0.758824	sense overlapping	NR_002819	MALAT1	hsa-miR-512-5p	hsa-miR-4773	hsa-miR-3611
hsa_circRNA_101522	ASCRP3006170	CTCATTCATGTGTGGTGTTGCGGATGGAGAGGGTTTTCTGAGTATCTGGCAAGTTAACCA	chr15: 5174384151747425	0.146588	0.149714	-0.00312563	3.89319	1.96095	3.32738e-05	0.127613	0.146588	0.149714	-0.00312563	1.96095	3.89319	3.32738e-05	0.127613	up	Hyper	0.935294	exonic	NM_015263	DMXL2	hsa-miR-21-3p	hsa-miR-122b-3p	hsa-miR-616-3p	hsa-miR-4482-3p	hsa-miR-3689a-5p		hsa_circRNA_101001	hsa_circRNA_101001	TTCCAGATGCTATCGCGACAGAACAATTACACCGTCAACAACAAGAGGAATTACTCTCAC	chr12: 64581156465046	0.292811	0.139697	0.153114	0.27849	-1.8443	0.000940144	0.162812	down	Hypo	0.852941	exonic	NM_001038	SCNN1A	hsa-miR-6739-3p	hsa-miR-361-3p	hsa-miR-3190-3p
hsa_circRNA_003641	ASCRP3011571	TCTCAGCAACAGTGGTTAGACAGTGATGTGTGTTCTGAAATTGTGAACCATGAGTCTAGT	chr11: 108098321108106561	0.114363	0.126373	-0.0120098	3.82223	1.93442	0.000906761	0.162812	0.114363	0.126373	-0.0120098	1.93442	3.82223	0.000906761	0.162812	up	Hyper	0.876471	exonic	NM_000051	ATM	hsa-miR-3145-3p	hsa-miR-499b-3p	hsa-miR-589-3p	hsa-miR-567	hsa-miR-499a-3p		hsa_circRNA_101493	hsa_circRNA_101493	TGGAACAAACCTTACCTTTATTGGAGACAAAACCTTGATGGAGAACCTTGTGACCTGTCT	chr15: 4255315542560230	0.231094	0.12809	0.103004	0.319577	-1.64577	0.0152915	0.262955	down	Hypo	0.735294	exonic	NM_015497	TMEM87A	hsa-miR-4659b-3p	hsa-miR-4659a-3p	hsa-miR-513b-5p
hsa_circRNA_400033	ASCRP3007654	GAAGTGACCGATTTCTAGTGTGTGTTGGTGATGGGGCCGCAGCTGGTTTACCGGGGATTG	chr17: 2704704827047688	0.0945953	0.102792	-0.00819675	3.77721	1.91732	0.00315139	0.184677	0.0945953	0.102792	-0.00819675	1.91732	3.77721	0.00315139	0.184677	up	Hyper	0.8	intronic	ENST00000422514	RPL23A	hsa-miR-4746-5p	hsa-miR-874-5p	hsa-miR-5094	hsa-miR-34c-3p	hsa-miR-509-3-5p		hsa_circRNA_008267	hsa_circRNA_008267	TATCTGGACTTTGAAATTTGCACAGCCAGAGGACAACACATCACACACAAGAAACAGTTG	chr3: 195415403195416309	0.276184	0.202766	0.0734178	0.331458	-1.5931	0.00455158	0.198632	down	Hypo	0.794118	exonic	ENST00000597034	LINC00969	hsa-miR-3909	hsa-miR-2355-3p	hsa-miR-4778-3p
hsa_circRNA_006773	ASCRP3010469	GTTTCTGGTGTGTGTTCTAGGTCAGTGGCTTCAAAGACTCCAGTTGGATTCATTGGACTG	chr7: 2766898927689252	0.117805	0.119323	-0.0015176	3.77116	1.91501	0.00130959	0.184677	0.117805	0.119323	-0.0015176	1.91501	3.77116	0.00130959	0.184677	up	Hyper	0.829412	exonic	NM_152740	HIBADH	hsa-miR-181a-2-3p	hsa-miR-4252	hsa-miR-192-5p	hsa-miR-215-5p	hsa-miR-548av-3p		hsa_circRNA_103881	hsa_circRNA_103881	CTCATCTGGAATTTTGCCGATTTCATGACTAACCAGTGATGGTGATTGCTCACACCAAAG	chr5: 7049347270500177	0.133659	0.0709699	0.0626887	0.339513	-1.55846	0.00683695	0.210481	down	Hypo	0.841176	exonic	uc010iyn.3	GUSBP9	hsa-miR-12114	hsa-miR-133a-3p	hsa-miR-133b
hsa_circRNA_023016	ASCRP3013015	TTCCGGTGAAATAAATGGTTTTTCAACTTAGGGTAGTGGGATGTGTGTGGGCTGAAATTC	chr11: 6641349766413944	0.0926766	0.124174	-0.031497	3.75688	1.90953	0.00276097	0.184677	0.0926766	0.124174	-0.031497	1.90953	3.75688	0.00276097	0.184677	up	Hyper	0.811765	exonic	NM_002896	RBM4	hsa-miR-3916	hsa-miR-765	hsa-miR-650	hsa-miR-7106-5p	hsa-miR-6859-5p		hsa_circRNA_000799	hsa_circRNA_000799	GTTTGAAGTGGAAAACTGGAAGACAGAACCCCGAATTAATACCAATAGAAGGGCAATGCT	chr11: 6526684565267149	0.275189	0.202405	0.0727834	0.342318	-1.54659	0.00181117	0.184677	down	Hypo	0.835294	intronic	TCONS_l2_00004574	XLOC_l2_002352	hsa-miR-4743-3p	hsa-miR-6888-3p	hsa-miR-490-5p
hsa_circRNA_405443	ASCRP3010200	GTGCTTTGTGGTGTACTGAAATCATGTCTAAGAACAGAGAACTTAACACCACCGTGCCTG	chr16: 1579459215794782	0.257873	0.202338	0.0555348	3.6855	1.88186	0.000588961	0.140526	0.257873	0.202338	0.0555348	1.88186	3.6855	0.000588961	0.140526	up	Hyper	0.864706	intronic	ENST00000342673	NDE1	hsa-miR-4640-5p	hsa-miR-6715b-5p	hsa-miR-6845-5p	hsa-miR-564	hsa-miR-3622a-5p		hsa_circRNA_065768	hsa_circRNA_065768	AATGTGATTAGTACTGCTATAACCAGAATTTGGTAGAAAAAGGATTTACTTGTTGGGGCC	chr3: 5000000850114685	0.139592	0.0824011	0.0571908	0.346297	-1.52992	0.0229767	0.283749	down	Hypo	0.705882	exonic	NM_005777	RBM6	hsa-miR-942-5p	hsa-miR-4753-3p	hsa-miR-4778-3p
hsa_circRNA_001490	ASCRP3003019	ATGCATTAGCAGATTGATGAACATAGGATATGTGTGTGTGTAAGAAAACGACCACTCAAT	chr5: 6165351761657356	0.105255	0.116399	-0.0111441	3.60933	1.85173	0.00446397	0.198632	0.105255	0.116399	-0.0111441	1.85173	3.60933	0.00446397	0.198632	up	Hyper	0.8	exonic	NM_004520	KIF2A	hsa-miR-659-3p	hsa-miR-202-5p	hsa-miR-622	hsa-miR-203b-5p	hsa-miR-6718-5p		hsa_circRNA_101940	hsa_circRNA_101940	CCACCATACAACACACAGACGTGTCTTAAAGACATTAACAGAGCACAGACACATGGGTAT	chr17: 17031501704318	0.540932	0.529386	0.0115457	0.352551	-1.5041	0.00147485	0.184677	down	Hypo	0.894118	exonic	NM_052928	SMYD4	hsa-miR-5196-3p	hsa-miR-1266-5p	hsa-miR-6876-3p
hsa_circRNA_102445	ASCRP3000051	AAAACCACACCGACTTCAAGGACAAGATGAAGATGTGTGTGTCTTTAAGTGCTCAGTGTC	chr19: 1101562611019883	0.119894	0.162788	-0.0428936	3.56572	1.83419	0.00436252	0.198632	0.119894	0.162788	-0.0428936	1.83419	3.56572	0.00436252	0.198632	up	Hyper	0.811765	exonic	NM_199141	CARM1	hsa-miR-8485	hsa-miR-644a	hsa-miR-1197	hsa-miR-4455	hsa-miR-329-5p		hsa_circRNA_103176	hsa_circRNA_103176	GAGAGCTCATCTGGAATTTTGCCGATTTCATGACTAACCAGTGACCTGCTGAAGCTCACA	chr22: 2400205124026054	0.146457	0.0592035	0.0872538	0.355373	-1.49259	0.00493854	0.198632	down	Hypo	0.835294	exonic	NR_024448	GUSBP11	hsa-miR-3619-5p	hsa-miR-1289	hsa-miR-4322
hsa_circRNA_000618	ASCRP3010410	GTTGCATCAGTGTGGTTGTGGTTTAGGAGGGGGGCATTCCAAAGGCAGGTGAATAAATGG	chr16: 6756955067569679	0.167467	0.179164	-0.0116968	3.55361	1.82928	0.000898834	0.162812	0.167467	0.179164	-0.0116968	1.82928	3.55361	0.000898834	0.162812	up	Hyper	0.852941	intronic	ENST00000042381	FAM65A	hsa-miR-6862-3p	hsa-miR-6747-3p	hsa-miR-4729	hsa-miR-6784-3p	hsa-miR-660-5p		hsa_circRNA_100057	hsa_circRNA_100057	TTAACCGAGCCTTGTAGGCTGAAATTGCAGGTGGAAAGGAATTTGGACAAGTGAGAGATC	chr1: 1235925812368698	0.166403	0.102119	0.0642847	0.36474	-1.45506	0.0171504	0.264308	down	Hypo	0.741176	exonic	NM_015378	VPS13D	hsa-miR-378g	hsa-miR-3619-5p	hsa-miR-4692
hsa_circRNA_005080	ASCRP3007508	GAACTTGTAAAGTCGCAATGATGATGTCAAATGCTTTTGTTGTGATGGTGGCTTGAGGTG	chr11: 102221574102248773	0.102098	0.0933623	0.00873543	3.49711	1.80616	0.00020048	0.127613	0.102098	0.0933623	0.00873543	1.80616	3.49711	0.00020048	0.127613	up	Hyper	0.947059	sense overlapping	NM_001166	BIRC2	hsa-miR-3613-3p	hsa-miR-3121-3p	hsa-miR-3976	hsa-miR-3916	hsa-miR-651-3p		hsa_circRNA_102997	hsa_circRNA_102997	AAAAAGCCCAGATTACGTTTCACAAGAAATGGGAAAAGGACTTGGAGGCCAAGTTCATTA	chr20: 1650673616509085	0.328168	0.149608	0.17856	0.364773	-1.45493	0.0133465	0.255591	down	Hypo	0.758824	exonic	NM_024704	KIF16B	hsa-miR-6878-3p	hsa-miR-3691-3p	hsa-miR-6843-3p
hsa_circRNA_101491	ASCRP3011969	TGATCGAAGGCTTTTGGACAAGTGGGTGGAGCTGAGGGTGTGTGGTTGTGTTGTTCAATC	chr15: 4210308042105299	0.0794285	0.0750636	0.0043649	3.47358	1.79642	0.00263203	0.184677	0.0794285	0.0750636	0.0043649	1.79642	3.47358	0.00263203	0.184677	up	Hyper	0.788235	exonic	NM_014994	MAPKBP1	hsa-miR-6770-5p	hsa-miR-4717-5p	hsa-miR-4660	hsa-miR-196a-1-3p	hsa-miR-4727-5p		hsa_circRNA_406174	hsa_circRNA_406174	CTTGTGATGATACACACACATGCACAGGACTACAAAGCTGATGAAGACCCAGCATTATTC	chr22: 2824952428269803	0.298979	0.340146	-0.0411672	0.364992	-1.45406	0.0196779	0.270322	down	Hypo	0.747059	sense overlapping	NM_012399	PITPNB	hsa-miR-4668-5p	hsa-miR-3662	hsa-miR-6878-5p
hsa_circRNA_000781	ASCRP3008446	GAGTTGATCAGTGTGGTGTTGGAGCCAGTGCACAAGTGCAGGGACTTGAGATGGGAGTAC	chr10: 1775481817754937	0.175162	0.178881	-0.00371867	3.47149	1.79555	0.00127652	0.184677	0.175162	0.178881	-0.00371867	1.79555	3.47149	0.00127652	0.184677	up	Hyper	0.823529	intronic	ENST00000377524	STAM	hsa-miR-4793-3p	hsa-miR-4325	hsa-miR-20a-3p	hsa-miR-6500-3p	hsa-miR-770-5p		hsa_circRNA_407200	hsa_circRNA_407200	TGGAAATTCAGAAAATCTTTTCAAGCCATACACCAATTCAATTTGGAAGGATGGAAGTCT	chr9: 9509445195099911	0.30425	0.153914	0.150336	0.371555	-1.42835	0.00450616	0.198632	down	Hypo	0.811765	exonic	NM_001012267	CENPP	hsa-miR-4743-3p	hsa-miR-329-5p	hsa-miR-627-3p
hsa_circRNA_406157	ASCRP3007143	CTTGTGCCTTGGTGTGTGTTATCGGAGGTTTCATTCCTGGAAAATCCAGTGTCTATGAAA	chr21: 4530238445323900	0.121729	0.128648	-0.00691885	3.42891	1.77775	0.00177476	0.184677	0.121729	0.128648	-0.00691885	1.77775	3.42891	0.00177476	0.184677	up	Hyper	0.817647	sense overlapping	NM_020132	AGPAT3	hsa-miR-1273h-5p	hsa-miR-1285-3p	hsa-miR-6884-5p	hsa-miR-5787	hsa-miR-30b-3p		hsa_circRNA_102116	hsa_circRNA_102116	GTACTTCGACGAACACATGAAAACACACACTGCACACACAAAAGACATGCCATTTACATG	chr17: 4738867347389404	0.386963	0.269485	0.117478	0.371719	-1.42771	0.00637914	0.2082	down	Hypo	0.794118	exonic	NM_014897	ZNF652	hsa-miR-6867-5p	hsa-miR-511-5p	hsa-miR-187-3p
hsa_circRNA_066596	ASCRP3011773	TGAAGAAAGAGGTTTTATGTGCCAAGTGGGAAGAGATCAGTGGTGTGGATGAACATTACA	chr3: 8925900989259670	0.183571	0.204953	-0.0213816	3.42565	1.77638	0.00194028	0.184677	0.183571	0.204953	-0.0213816	1.77638	3.42565	0.00194028	0.184677	up	Hyper	0.794118	exonic	NM_005233	EPHA3	hsa-miR-4700-3p	hsa-miR-96-5p	hsa-miR-1236-3p	hsa-miR-4731-3p	hsa-miR-1537-5p		hsa_circRNA_405663	hsa_circRNA_405663	ACATCTACAAAAGCAAGTACAAATGAAGGAACATCTACAGGAACACCTGATGAGGCTGCA	chr18: 1476368414764089	0.514595	0.201927	0.312668	0.380979	-1.39221	0.0126684	0.250709	down	Hypo	0.694118	exonic	NM_001145029	ANKRD30B	hsa-miR-3934-5p	hsa-miR-7156-3p	hsa-miR-1206
hsa_circRNA_404935	ASCRP3005757	CGTGTGTGGGGTCGAGCTTCCTGATAACGAGGCTGTGGAGCAGCACAGCCTCCTCTATTG	chr11: 113933932113935290	0.148819	0.158926	-0.0101067	3.41999	1.77399	0.000222607	0.127613	0.148819	0.158926	-0.0101067	1.77399	3.41999	0.000222607	0.127613	up	Hyper	0.882353	exonic	NM_006006	ZBTB16	hsa-miR-5589-5p	hsa-miR-6764-5p	hsa-miR-1915-3p	hsa-miR-760	hsa-miR-3124-3p		hsa_circRNA_101053	hsa_circRNA_101053	CAACACCACAGACACCAGATATTAAAGAAATCACAGATGAAGACAACAGCATAGCTGCCA	chr12: 5038578050386438	0.479766	0.437073	0.0426923	0.382384	-1.3869	0.00960113	0.231138	down	Hypo	0.823529	exonic	NM_013277	RACGAP1	hsa-miR-135b-3p	hsa-miR-4507	hsa-miR-135a-2-3p
hsa_circRNA_406655	ASCRP3010582	TAACCAGAAAGAATGCAGCTGGGATTTTGCTACTTGATAATGTGTGTGGGGTCTAGAAGT	chr5: 127338260127339678	0.116437	0.196881	-0.0804449	3.35335	1.7456	0.00410443	0.198039	0.116437	0.196881	-0.0804449	1.7456	3.35335	0.00410443	0.198039	up	Hyper	0.823529	intronic	ENST00000499346	CTC-228N24.3	hsa-miR-4735-5p	hsa-miR-548l	hsa-miR-212-5p	hsa-miR-3688-5p	hsa-miR-6809-3p		hsa_circRNA_103758	hsa_circRNA_103758	GGACACTTTTGGGTAGCCATGGACAAGAACTGCTTATAGAAGGAACAAGCAGTAGATCAT	chr4: 151727422151729550	0.123682	0.111158	0.0125242	0.382903	-1.38495	0.0027384	0.184677	down	Hypo	0.811765	exonic	NM_006726	LRBA	hsa-miR-4738-3p	hsa-miR-19b-3p	hsa-miR-19a-3p
hsa_circRNA_103372	ASCRP3005758	CGTGTGTGTGGCATGCAGCCATAAGTTAGAAGAAGAATTTGAGTGGCTAAAGAAATCTGA	chr3: 4872697048728915	0.14442	0.134733	0.00968633	3.3429	1.7411	0.00929899	0.230054	0.14442	0.134733	0.00968633	1.7411	3.3429	0.00929899	0.230054	up	Hyper	0.764706	exonic	NM_016291	IP6K2	hsa-miR-4778-3p	hsa-miR-4659b-3p	hsa-miR-4659a-3p	hsa-miR-1248	hsa-miR-647		hsa_circRNA_051239	hsa_circRNA_051239	CTTACCTGCCTATACACACACACACACGCACACGCTGTCCTGTACCTCCAAGGAGCTAAT	chr19: 4193837241945481	0.27017	0.1752	0.0949695	0.385298	-1.37595	0.00344541	0.18725	down	Hypo	0.8	exonic	uc010xwb.2	ATP5SL	hsa-miR-6867-5p	hsa-miR-6799-5p	hsa-miR-4632-5p
(2) TNBC vs. Luminal B
circRNA_ID	Probe ID	Sequence	Chr Location	TNBC-T(Mean % m6A)	LB-T(Mean % m6A)	Diff % m6A	FC	LogFC	Pvalue(unpaired t-test)	FDR	TNBC-T(Mean % m6A)	LB-T(Mean % m6A)	Diff % m6A	LogFC	FC	Pvalue(unpaired t-test)	FDR	Regulation	Hypo / Hyper	AUC Value	circRNA_type	Best_transcript	GeneSymbol	miRs						circRNA_ID	Probe ID	Sequence	Chr Location	TNBC-T(Mean % m6A)	LB-T(Mean % m6A)	Diff % m6A	FC	LogFC	Pvalue(unpaired t-test)	FDR	Regulation	Hypo / Hyper	AUC Value	circRNA_type	Best_transcript	GeneSymbol	miRs
hsa_circRNA_104310	ASCRP3011719	TCTTTCTTATTCAGGTGTGTGTAACTGGTGTGTGCACCGTTTCGACCATCACTGTGTTTG	chr7: 6624646-6624891	0.110921	0.149002	-0.038081	5.16208	2.36795	0.00519271	0.290865	0.110921	0.149002	-0.038081	2.36795	5.16208	0.00519271	0.290865	up	Hyper	0.815385	exonic	NM_018106	ZDHHC4	hsa-miR-329-3p	hsa-miR-3941	hsa-miR-3974	hsa-miR-362-3p	hsa-miR-8485		hsa_circRNA_000543	ASCRP3009256	GCTGGAGTAACTGGCATGTGAACAAGCTTTTTCTGTATTTACATACAAAGTCAGATCAGT	chr11: 65272490-65272586	0.0646047	0.0317615	0.0328432	0.226625	-2.14162	0.0477093	0.412112	down	Hypo	0.715385	intronic	TCONS_l2_00004572	XLOC_l2_002352	hsa-miR-100-3p	hsa-miR-5701	hsa-miR-3149
hsa_circRNA_075549	ASCRP3010304	GTGTGTGGCCAGTCATTTACCACCAATGGGAACATGCACAGATACTTTCGAGTCCTTCTC	chr6: 7108864-7189555	0.13879	0.15019	-0.0113994	5.16115	2.36769	0.00337187	0.280724	0.13879	0.15019	-0.0113994	2.36769	5.16115	0.00337187	0.280724	up	Hyper	0.846154	exonic	uc003mxd.3	RREB1	hsa-miR-759	hsa-miR-6848-5p	hsa-miR-181a-5p	hsa-miR-181b-5p	hsa-miR-6846-5p		hsa_circRNA_103871	ASCRP3006157	CTCATCTGGAATTTTGCCGATTTCATGACTAACCAGTGGCTGGTGAATTACCAGATCTCC	chr5: 69206201-69216694	0.144823	0.0634237	0.0813998	0.235123	-2.08851	0.0112693	0.317581	down	Hypo	0.869231	exonic	uc011crf.1	SMA4	hsa-miR-4257	hsa-miR-1226-3p	hsa-miR-12114
hsa_circRNA_405443	ASCRP3010200	GTGCTTTGTGGTGTACTGAAATCATGTCTAAGAACAGAGAACTTAACACCACCGTGCCTG	chr16: 15794592-15794782	0.257873	0.209609	0.0482641	4.44641	2.15264	7.85606e-05	0.180755	0.257873	0.209609	0.0482641	2.15264	4.44641	7.85606e-05	0.180755	up	Hyper	0.923077	intronic	ENST00000342673	NDE1	hsa-miR-4640-5p	hsa-miR-6715b-5p	hsa-miR-6845-5p	hsa-miR-564	hsa-miR-3622a-5p		hsa_circRNA_101001	ASCRP3012990	TTCCAGATGCTATCGCGACAGAACAATTACACCGTCAACAACAAGAGGAATTACTCTCAC	chr12: 6458115-6465046	0.292811	0.125399	0.167412	0.25729	-1.95853	0.00200028	0.235634	down	Hypo	0.823077	exonic	NM_001038	SCNN1A	hsa-miR-6739-3p	hsa-miR-361-3p	hsa-miR-3190-3p
hsa_circRNA_003641	ASCRP3011571	TCTCAGCAACAGTGGTTAGACAGTGATGTGTGTTCTGAAATTGTGAACCATGAGTCTAGT	chr11: 108098321-108106561	0.114363	0.126125	-0.0117617	4.31859	2.11056	0.00106677	0.212314	0.114363	0.126125	-0.0117617	2.11056	4.31859	0.00106677	0.212314	up	Hyper	0.9	exonic	NM_000051	ATM	hsa-miR-3145-3p	hsa-miR-499b-3p	hsa-miR-589-3p	hsa-miR-567	hsa-miR-499a-3p		hsa_circRNA_406174	ASCRP3007140	CTTGTGATGATACACACACATGCACAGGACTACAAAGCTGATGAAGACCCAGCATTATTC	chr22: 28249524-28269803	0.298979	0.362894	-0.0639154	0.282349	-1.82445	0.00573054	0.290865	down	Hypo	0.807692	sense overlapping	NM_012399	PITPNB	hsa-miR-4668-5p	hsa-miR-3662	hsa-miR-6878-5p
hsa_circRNA_081481	ASCRP3006016	CTATGTTGTGTTGTGTCGTGGAGCCAAGGATACACGAAGGGCCTGTATTTCCAGGCATTT	chr7: 100189289-100189525	0.125634	0.145416	-0.0197823	4.15001	2.05311	0.00120705	0.212314	0.125634	0.145416	-0.0197823	2.05311	4.15001	0.00120705	0.212314	up	Hyper	0.861538	exonic	NM_012172	FBXO24	hsa-miR-4467	hsa-miR-10400-5p	hsa-miR-6851-3p	hsa-miR-362-5p	hsa-miR-3960		hsa_circRNA_101493	ASCRP3012271	TGGAACAAACCTTACCTTTATTGGAGACAAAACCTTGATGGAGAACCTTGTGACCTGTCT	chr15: 42553155-42560230	0.231094	0.121546	0.109548	0.307073	-1.70335	0.0279188	0.365966	down	Hypo	0.761538	exonic	NM_015497	TMEM87A	hsa-miR-4659b-3p	hsa-miR-4659a-3p	hsa-miR-513b-5p
hsa_circRNA_001490	ASCRP3003019	ATGCATTAGCAGATTGATGAACATAGGATATGTGTGTGTGTAAGAAAACGACCACTCAAT	chr5: 61653517-61657356	0.105255	0.120423	-0.0151679	4.04035	2.01448	0.00515406	0.290865	0.105255	0.120423	-0.0151679	2.01448	4.04035	0.00515406	0.290865	up	Hyper	0.815385	exonic	NM_004520	KIF2A	hsa-miR-659-3p	hsa-miR-202-5p	hsa-miR-622	hsa-miR-203b-5p	hsa-miR-6718-5p		hsa_circRNA_008267	ASCRP3010978	TATCTGGACTTTGAAATTTGCACAGCCAGAGGACAACACATCACACACAAGAAACAGTTG	chr3: 195415403-195416309	0.276184	0.205975	0.0702094	0.309987	-1.68972	0.0077758	0.299243	down	Hypo	0.807692	exonic	ENST00000597034	LINC00969	hsa-miR-3909	hsa-miR-2355-3p	hsa-miR-4778-3p
hsa_circRNA_400033	ASCRP3007654	GAAGTGACCGATTTCTAGTGTGTGTTGGTGATGGGGCCGCAGCTGGTTTACCGGGGATTG	chr17: 27047048-27047688	0.0945953	0.106997	-0.0124022	4.03868	2.01388	0.00580479	0.290865	0.0945953	0.106997	-0.0124022	2.01388	4.03868	0.00580479	0.290865	up	Hyper	0.815385	intronic	ENST00000422514	RPL23A	hsa-miR-4746-5p	hsa-miR-874-5p	hsa-miR-5094	hsa-miR-34c-3p	hsa-miR-509-3-5p		hsa_circRNA_405663	ASCRP3001196	ACATCTACAAAAGCAAGTACAAATGAAGGAACATCTACAGGAACACCTGATGAGGCTGCA	chr18: 14763684-14764089	0.514595	0.173107	0.341488	0.31929	-1.64706	0.00465497	0.290865	down	Hypo	0.761538	exonic	NM_001145029	ANKRD30B	hsa-miR-3934-5p	hsa-miR-7156-3p	hsa-miR-1206
hsa_circRNA_103372	ASCRP3005758	CGTGTGTGTGGCATGCAGCCATAAGTTAGAAGAAGAATTTGAGTGGCTAAAGAAATCTGA	chr3: 48726970-48728915	0.14442	0.137108	0.00731178	4.02763	2.00993	0.00669123	0.290865	0.14442	0.137108	0.00731178	2.00993	4.02763	0.00669123	0.290865	up	Hyper	0.815385	exonic	NM_016291	IP6K2	hsa-miR-4778-3p	hsa-miR-4659b-3p	hsa-miR-4659a-3p	hsa-miR-1248	hsa-miR-647		hsa_circRNA_102997	ASCRP3000021	AAAAAGCCCAGATTACGTTTCACAAGAAATGGGAAAAGGACTTGGAGGCCAAGTTCATTA	chr20: 16506736-16509085	0.328168	0.144951	0.183217	0.31996	-1.64404	0.0127536	0.325263	down	Hypo	0.769231	exonic	NM_024704	KIF16B	hsa-miR-6878-3p	hsa-miR-3691-3p	hsa-miR-6843-3p
hsa_circRNA_102445	ASCRP3000051	AAAACCACACCGACTTCAAGGACAAGATGAAGATGTGTGTGTCTTTAAGTGCTCAGTGTC	chr19: 11015626-11019883	0.119894	0.157999	-0.0381052	3.96105	1.98588	0.00559462	0.290865	0.119894	0.157999	-0.0381052	1.98588	3.96105	0.00559462	0.290865	up	Hyper	0.830769	exonic	NM_199141	CARM1	hsa-miR-8485	hsa-miR-644a	hsa-miR-1197	hsa-miR-4455	hsa-miR-329-5p		hsa_circRNA_102116	ASCRP3009896	GTACTTCGACGAACACATGAAAACACACACTGCACACACAAAAGACATGCCATTTACATG	chr17: 47388673-47389404	0.386963	0.284876	0.102086	0.322242	-1.63379	0.00501987	0.290865	down	Hypo	0.830769	exonic	NM_014897	ZNF652	hsa-miR-6867-5p	hsa-miR-511-5p	hsa-miR-187-3p
hsa_circRNA_101522	ASCRP3006170	CTCATTCATGTGTGGTGTTGCGGATGGAGAGGGTTTTCTGAGTATCTGGCAAGTTAACCA	chr15: 51743841-51747425	0.146588	0.157861	-0.0112728	3.95019	1.98192	0.000163942	0.180755	0.146588	0.157861	-0.0112728	1.98192	3.95019	0.000163942	0.180755	up	Hyper	0.938462	exonic	NM_015263	DMXL2	hsa-miR-21-3p	hsa-miR-122b-3p	hsa-miR-616-3p	hsa-miR-4482-3p	hsa-miR-3689a-5p		hsa_circRNA_000799	ASCRP3010475	GTTTGAAGTGGAAAACTGGAAGACAGAACCCCGAATTAATACCAATAGAAGGGCAATGCT	chr11: 65266845-65267149	0.275189	0.21563	0.0595587	0.328733	-1.60501	0.00338922	0.280724	down	Hypo	0.815385	intronic	TCONS_l2_00004574	XLOC_l2_002352	hsa-miR-4743-3p	hsa-miR-6888-3p	hsa-miR-490-5p
hsa_circRNA_006773	ASCRP3010469	GTTTCTGGTGTGTGTTCTAGGTCAGTGGCTTCAAAGACTCCAGTTGGATTCATTGGACTG	chr7: 27668989-27689252	0.117805	0.120687	-0.00288186	3.91616	1.96944	0.00368272	0.284456	0.117805	0.120687	-0.00288186	1.96944	3.91616	0.00368272	0.284456	up	Hyper	0.853846	exonic	NM_152740	HIBADH	hsa-miR-181a-2-3p	hsa-miR-4252	hsa-miR-192-5p	hsa-miR-215-5p	hsa-miR-548av-3p		hsa_circRNA_065768	ASCRP3000905	AATGTGATTAGTACTGCTATAACCAGAATTTGGTAGAAAAAGGATTTACTTGTTGGGGCC	chr3: 50000008-50114685	0.139592	0.078468	0.061124	0.338806	-1.56147	0.0396242	0.399185	down	Hypo	0.707692	exonic	NM_005777	RBM6	hsa-miR-942-5p	hsa-miR-4753-3p	hsa-miR-4778-3p
hsa_circRNA_023016	ASCRP3013015	TTCCGGTGAAATAAATGGTTTTTCAACTTAGGGTAGTGGGATGTGTGTGGGCTGAAATTC	chr11: 66413497-66413944	0.0926766	0.127037	-0.03436	3.90466	1.9652	0.00546221	0.290865	0.0926766	0.127037	-0.03436	1.9652	3.90466	0.00546221	0.290865	up	Hyper	0.823077	exonic	NM_002896	RBM4	hsa-miR-3916	hsa-miR-765	hsa-miR-650	hsa-miR-7106-5p	hsa-miR-6859-5p		hsa_circRNA_103881	ASCRP3006156	CTCATCTGGAATTTTGCCGATTTCATGACTAACCAGTGATGGTGATTGCTCACACCAAAG	chr5: 70493472-70500177	0.133659	0.0693433	0.0643154	0.340039	-1.55623	0.0146443	0.333634	down	Hypo	0.838462	exonic	uc010iyn.3	GUSBP9	hsa-miR-12114	hsa-miR-133a-3p	hsa-miR-133b
hsa_circRNA_404935	ASCRP3005757	CGTGTGTGGGGTCGAGCTTCCTGATAACGAGGCTGTGGAGCAGCACAGCCTCCTCTATTG	chr11: 113933932-113935290	0.148819	0.166119	-0.0172999	3.77519	1.91655	0.000405018	0.180755	0.148819	0.166119	-0.0172999	1.91655	3.77519	0.000405018	0.180755	up	Hyper	0.892308	exonic	NM_006006	ZBTB16	hsa-miR-5589-5p	hsa-miR-6764-5p	hsa-miR-1915-3p	hsa-miR-760	hsa-miR-3124-3p		hsa_circRNA_101053	ASCRP3003518	CAACACCACAGACACCAGATATTAAAGAAATCACAGATGAAGACAACAGCATAGCTGCCA	chr12: 50385780-50386438	0.479766	0.412874	0.0668915	0.341733	-1.54906	0.00946313	0.309563	down	Hypo	0.830769	exonic	NM_013277	RACGAP1	hsa-miR-135b-3p	hsa-miR-4507	hsa-miR-135a-2-3p
hsa_circRNA_406655	ASCRP3010582	TAACCAGAAAGAATGCAGCTGGGATTTTGCTACTTGATAATGTGTGTGGGGTCTAGAAGT	chr5: 127338260-127339678	0.116437	0.199144	-0.0827076	3.63485	1.8619	0.00561	0.290865	0.116437	0.199144	-0.0827076	1.8619	3.63485	0.00561	0.290865	up	Hyper	0.846154	intronic	ENST00000499346	CTC-228N24.3	hsa-miR-4735-5p	hsa-miR-548l	hsa-miR-212-5p	hsa-miR-3688-5p	hsa-miR-6809-3p		hsa_circRNA_103176	ASCRP3008153	GAGAGCTCATCTGGAATTTTGCCGATTTCATGACTAACCAGTGACCTGCTGAAGCTCACA	chr22: 24002051-24026054	0.146457	0.0583504	0.0881069	0.34994	-1.51482	0.010181	0.311938	down	Hypo	0.846154	exonic	NR_024448	GUSBP11	hsa-miR-3619-5p	hsa-miR-1289	hsa-miR-4322
hsa_circRNA_404595	ASCRP3002496	AGTTAGGGCCAAGCTTCATGAGTTCAGAGGTCTTTGAATAGTGTGTGTTTTGTTTTTGGT	chr1: 156303463-156304503	0.084891	0.166748	-0.0818572	3.54959	1.82765	0.0135655	0.331285	0.084891	0.166748	-0.0818572	1.82765	3.54959	0.0135655	0.331285	up	Hyper	0.8	intronic	ENST00000295688	CCT3	hsa-miR-4786-3p	hsa-miR-4538	hsa-miR-127-5p	hsa-miR-3613-3p	hsa-miR-658		hsa_circRNA_051239	ASCRP3006887	CTTACCTGCCTATACACACACACACACGCACACGCTGTCCTGTACCTCCAAGGAGCTAAT	chr19: 41938372-41945481	0.27017	0.187905	0.082265	0.350811	-1.51123	0.00362917	0.284426	down	Hypo	0.830769	exonic	uc010xwb.2	ATP5SL	hsa-miR-6867-5p	hsa-miR-6799-5p	hsa-miR-4632-5p
hsa_circRNA_400027	ASCRP3008204	GAGATTGTGTGTGGATCGATGCATTTGCAGAAACAAAGATTGTGTGTGGATCGATGATGA	chr15: 25325262-25326442	0.118485	0.169108	-0.0506233	3.51823	1.81485	0.0123674	0.3232	0.118485	0.169108	-0.0506233	1.81485	3.51823	0.0123674	0.3232	up	Hyper	0.792308	intronic	uc001yxh.1	SNURF-SNRPN	hsa-miR-1912-3p	hsa-miR-1295b-5p	hsa-miR-6888-3p	hsa-miR-3916	hsa-miR-4685-5p		hsa_circRNA_406657	ASCRP3012924	TTCACACAGACCACAATACACTGAGTTTTACAGCTCTTTAAAACACTGCACAGGACCAGA	chr5: 130515787-130522802	0.234211	0.191838	0.0423733	0.353303	-1.50102	0.00285945	0.270438	down	Hypo	0.807692	exonic	NM_181705	LYRM7	hsa-miR-1276	hsa-miR-153-5p	hsa-miR-1537-5p
hsa_circRNA_103361	ASCRP3000513	AACTTGACTGGAGATGTGTGTGCTGTGATGAGGAAGATGAAGATCCTGCCAAAGGTGATC	chr3: 47719687-47727660	0.107986	0.115299	-0.0073126	3.51027	1.81158	0.00549095	0.290865	0.107986	0.115299	-0.0073126	1.81158	3.51027	0.00549095	0.290865	up	Hyper	0.846154	exonic	NM_003074	SMARCC1	hsa-miR-141-5p	hsa-miR-7150	hsa-miR-6072	hsa-miR-4309	hsa-miR-6773-3p		hsa_circRNA_021714	ASCRP3000634	AAGCCATTCAAATCCGGAAGTGCTACTTCAGACAACCACAAGGATGACTGGAGAAGAAAG	chr11: 35160416-35222742	0.260513	0.127544	0.132969	0.353882	-1.49866	0.0482444	0.413669	down	Hypo	0.7	exonic	NM_000610	CD44	hsa-miR-185-3p	hsa-miR-4763-3p	hsa-miR-658
hsa_circRNA_404567	ASCRP3013614	TTTTTTCATGATGTGTGTGGCAGAGAGAACATATAAACAGGAGGCTTTTAGGCGTTTGGG	chr1: 114248511-114254735	0.176826	0.228085	-0.0512592	3.4916	1.80389	0.00923554	0.309563	0.176826	0.228085	-0.0512592	1.80389	3.4916	0.00923554	0.309563	up	Hyper	0.8	exonic	NM_006608	PHTF1	hsa-miR-338-3p	hsa-miR-296-5p	hsa-miR-1304-5p	hsa-miR-6837-3p	hsa-miR-93-3p		hsa_circRNA_101940	ASCRP3004997	CCACCATACAACACACAGACGTGTCTTAAAGACATTAACAGAGCACAGACACATGGGTAT	chr17: 1703150-1704318	0.540932	0.483496	0.0574356	0.354842	-1.49475	0.00486484	0.290865	down	Hypo	0.884615	exonic	NM_052928	SMYD4	hsa-miR-5196-3p	hsa-miR-1266-5p	hsa-miR-6876-3p
hsa_circRNA_101491	ASCRP3011969	TGATCGAAGGCTTTTGGACAAGTGGGTGGAGCTGAGGGTGTGTGGTTGTGTTGTTCAATC	chr15: 42103080-42105299	0.0794285	0.0804639	-0.00103547	3.47239	1.79593	0.00692305	0.2928	0.0794285	0.0804639	-0.00103547	1.79593	3.47239	0.00692305	0.2928	up	Hyper	0.769231	exonic	NM_014994	MAPKBP1	hsa-miR-6770-5p	hsa-miR-4717-5p	hsa-miR-4660	hsa-miR-196a-1-3p	hsa-miR-4727-5p		hsa_circRNA_407200	ASCRP3012270	TGGAAATTCAGAAAATCTTTTCAAGCCATACACCAATTCAATTTGGAAGGATGGAAGTCT	chr9: 95094451-95099911	0.30425	0.143564	0.160686	0.360745	-1.47095	0.00147132	0.212314	down	Hypo	0.853846	exonic	NM_001012267	CENPP	hsa-miR-4743-3p	hsa-miR-329-5p	hsa-miR-627-3p
hsa_circRNA_406157	ASCRP3007143	CTTGTGCCTTGGTGTGTGTTATCGGAGGTTTCATTCCTGGAAAATCCAGTGTCTATGAAA	chr21: 45302384-45323900	0.121729	0.131677	-0.00994786	3.44912	1.78623	0.00530612	0.290865	0.121729	0.131677	-0.00994786	1.78623	3.44912	0.00530612	0.290865	up	Hyper	0.823077	sense overlapping	NM_020132	AGPAT3	hsa-miR-1273h-5p	hsa-miR-1285-3p	hsa-miR-6884-5p	hsa-miR-5787	hsa-miR-30b-3p		hsa_circRNA_043599	ASCRP3002535	ATAAAAATTTATGGTCCAAGGGAATTCTTGGTGCCACCATTGAGAACTCCAGGATTGTCC	chr17: 39679868-39681525	0.24945	0.0997618	0.149688	0.363823	-1.45869	0.00657919	0.290865	down	Hypo	0.823077	exonic	NM_002276	KRT19	hsa-miR-519d-5p	hsa-miR-6847-5p	hsa-miR-7152-5p
(3) TNBC vs. Luminal A
circRNA_ID	Probe ID	Sequence	Chr Location	LB-T(Mean % m6A)	LA-T(Mean % m6A)	Diff % m6A	LogFC	FC	Pvalue(unpaired t-test)	FDR	TNBC-T(Mean % m6A)	LA-T(Mean % m6A)	Diff % m6A	LogFC	FC	Pvalue(unpaired t-test)	FDR	Regulation	Hypo / Hyper	AUC Value	circRNA_type	Best_transcript	GeneSymbol	miRs						circRNA_ID	Probe ID	Sequence	Chr Location	TNBC(Mean % m6A)	LA-T(Mean % m6A)	Diff % m6A	LogFC	FC	Pvalue(unpaired t-test)	FDR	Regulation	Hypo / Hyper	AUC Value	circRNA_type	Best_transcript	GeneSymbol	miRs
hsa_circRNA_000618	ASCRP3010410	GTTGCATCAGTGTGGTTGTGGTTTAGGAGGGGGGCATTCCAAAGGCAGGTGAATAAATGG	chr16:67569550 - 67569679	0.167467	0.168182	-0.000714756	2.12219	4.35354	0.0463413	0.455662	0.167467	0.168182	-0.000714756	2.12219	4.35354	0.0463413	0.455662	Up	Hyper	0.925	intronic	ENST00000042381	FAM65A	hsa-miR-6862-3p	hsa-miR-6747-3p	hsa-miR-4729	hsa-miR-6784-3p	hsa-miR-660-5p		hsa_circRNA_000756	ASCRP3006068	CTCACAAAAACCCTGTTTTTTTAATAGCTACTACATAGGCAAGTCACCAAGATTCTGTTA	chr17:29170930 - 29196664	0.453707	0.651768	-0.198061	-1.60041	0.329783	0.000747375	0.148603	Down	Hypo	0.95	exonic	NM_024857	ATAD5	hsa-miR-1305	hsa-miR-29a-5p	hsa-miR-29b-2-5p
hsa_circRNA_000781	ASCRP3008446	GAGTTGATCAGTGTGGTGTTGGAGCCAGTGCACAAGTGCAGGGACTTGAGATGGGAGTAC	chr10:17754818 - 17754937	0.175162	0.1504	0.0247626	2.34172	5.06907	0.0250851	0.379499	0.175162	0.1504	0.0247626	2.34172	5.06907	0.0250851	0.379499	Up	Hyper	0.9	intronic	ENST00000377524	STAM	hsa-miR-4793-3p	hsa-miR-4325	hsa-miR-20a-3p	hsa-miR-6500-3p	hsa-miR-770-5p		hsa_circRNA_015808	ASCRP3002766	ATCACTATTCAGAAGAAATATAAAACCAGCTAATGTGTTCATTACAGCCACTGGGGTGGT	chr1:198248083 - 198266370	0.39366	0.753751	-0.360091	-2.19268	0.218745	0.00011065	0.105068	Down	Hypo	1	exonic	NM_133494	NEK7	hsa-miR-29b-1-5p	hsa-miR-516b-5p	hsa-miR-6516-3p
hsa_circRNA_001591	ASCRP3005935	CTACTTTCAGTAAGTTGTGACCAGTATGTCTGGACGTGGCAAGCAAGGCGGCAAAGCCCG	chr6:27100875 - 27114932	0.215965	0.120359	0.0956066	1.91269	3.76509	0.00356128	0.218452	0.215965	0.120359	0.0956066	1.91269	3.76509	0.00356128	0.218452	Up	Hyper	0.925	sense overlapping	NM_003495	HIST1H4I	hsa-miR-3689b-3p	hsa-miR-3689c	hsa-miR-1273h-5p	hsa-miR-548at-5p	hsa-miR-3662		hsa_circRNA_033475	ASCRP3008889	GCACATGGCAGGATGAAGGAAAAAGAAGCAAGATCTAAATTTAGACAGTGAAGTTATTCG	chr14:103918254 - 103923549	0.248147	0.153482	0.0946654	-1.11431	0.461913	0.023138	0.369128	Down	Hypo	0.975	exonic	NM_002376	MARK3	hsa-miR-6837-3p	hsa-miR-412-3p	hsa-miR-4659a-5p
hsa_circRNA_004926	ASCRP3001191	ACATCCAGGAAAGACATGGAGATTCTCTTAAAAAGTTTGGTAACTCTCATTCGACATCCA	chr20:61485367 - 61491660	0.466948	0.270504	0.196443	1.52788	2.88363	0.000469551	0.143622	0.466948	0.270504	0.196443	1.52788	2.88363	0.000469551	0.143622	Up	Hyper	1	exonic	NM_006602	TCFL5	hsa-miR-629-3p	hsa-miR-4712-3p	hsa-miR-636	hsa-miR-4312	hsa-miR-3165		hsa_circRNA_059609	ASCRP3005819	CTAATAAACTCTTAAACACATTGATCCGACACCTGGGACAGACTGCTGAAAGTGAGGTGG	chr20:23059992 - 23064611	0.341008	0.575489	-0.234481	-1.17919	0.4416	0.00776209	0.261594	Down	Hypo	0.925	exonic	NM_012072	CD93	hsa-miR-6867-5p	hsa-miR-3916	hsa-miR-6760-5p
hsa_circRNA_005080	ASCRP3007508	GAACTTGTAAAGTCGCAATGATGATGTCAAATGCTTTTGTTGTGATGGTGGCTTGAGGTG	chr11:102221574 - 102248773	0.102098	0.066984	0.0351138	2.13794	4.40133	0.0198276	0.352465	0.102098	0.066984	0.0351138	2.13794	4.40133	0.0198276	0.352465	Up	Hyper	0.975	sense overlapping	NM_001166	BIRC2	hsa-miR-3613-3p	hsa-miR-3121-3p	hsa-miR-3976	hsa-miR-3916	hsa-miR-651-3p		hsa_circRNA_100690	ASCRP3003596	CAACTGTTTGAATTTGCAGGACTCCTGCAAGACGAATTACATCTGCAGTGGAGCACATTC	chr10:117884731 - 117885068	0.262559	0.100681	0.161878	-1.48136	0.358152	0.0418496	0.443143	Down	Hypo	0.8	exonic	NM_005264	GFRA1	hsa-miR-6811-5p	hsa-miR-450a-1-3p	hsa-miR-613
hsa_circRNA_028561	ASCRP3011064	TATTGCTTTACCAAACAGTGAGCATTTGTCCTGTGCTTTCACATTCTTTCTGCATGGAGA	chr12:116413319 - 116460406	0.29689	0.168521	0.128369	1.60357	3.03895	0.00169815	0.170271	0.29689	0.168521	0.128369	1.60357	3.03895	0.00169815	0.170271	Up	Hyper	0.925	exonic	NM_015335	MED13L	hsa-miR-6855-5p	hsa-miR-766-5p	hsa-miR-1205	hsa-miR-3915	hsa-miR-4446-3p		hsa_circRNA_101001	ASCRP3012990	TTCCAGATGCTATCGCGACAGAACAATTACACCGTCAACAACAAGAGGAATTACTCTCAC	chr12:6458115 - 6465046	0.292811	0.198423	0.0943879	-1.47305	0.360219	0.000900932	0.158064	Down	Hypo	0.95	exonic	NM_001038	SCNN1A	hsa-miR-6739-3p	hsa-miR-361-3p	hsa-miR-3190-3p
hsa_circRNA_034093	ASCRP3013228	TTGGAGTACCGTTCGGGTACTTCCTATTTAACAGACATTGTGTGGTGGGCTGGCACAATC	chr15:23060814 - 23062319	0.171376	0.194856	-0.0234804	1.90576	3.74705	0.0278085	0.39547	0.171376	0.194856	-0.0234804	1.90576	3.74705	0.0278085	0.39547	Up	Hyper	0.95	exonic	NM_144599	NIPA1	hsa-miR-5585-5p	hsa-miR-599	hsa-miR-3907	hsa-miR-421	hsa-miR-548s		hsa_circRNA_101237	ASCRP3008027	GACTTATCATGACCTCAGACTATCAGCTTCAGAAGCTGCTTACCATGGACCCAATAAAGC	chr13:26974589 - 26975761	0.410219	0.671155	-0.260936	-1.05525	0.481214	0.00221618	0.18143	Down	Hypo	0.925	exonic	NM_001260	CDK8	hsa-miR-12119	hsa-miR-7162-3p	hsa-let-7c-5p
hsa_circRNA_046948	ASCRP3011260	TCATAATAAAATACTAAACGTGTGTCTTCATTTTGGGAAGTGATCAGCGATGAGCACGGC	chr18:12308685 - 12326568	0.489767	0.37697	0.112798	1.58317	2.99627	0.00240288	0.18561	0.489767	0.37697	0.112798	1.58317	2.99627	0.00240288	0.18561	Up	Hyper	0.925	exonic	uc002kqw.3	TUBB6	hsa-miR-4733-3p	hsa-miR-1538	hsa-miR-138-5p	hsa-miR-3692-5p	hsa-miR-2277-5p		hsa_circRNA_101438	ASCRP3003757	CAATGCAATGCTGTTTGCCCTGAACATCATGAATTCCCAAGAAGGAGTGAACAGAGTATC	chr14:100551023 - 100563995	0.418118	0.197363	0.220755	-1.08284	0.472098	0.0063311	0.243939	Down	Hypo	0.9	exonic	NM_016337	EVL	hsa-miR-3664-5p	hsa-miR-370-3p	hsa-miR-6893-3p
hsa_circRNA_066596	ASCRP3011773	TGAAGAAAGAGGTTTTATGTGCCAAGTGGGAAGAGATCAGTGGTGTGGATGAACATTACA	chr3:89259009 - 89259670	0.183571	0.172463	0.0111078	2.24074	4.72638	0.0279133	0.396419	0.183571	0.172463	0.0111078	2.24074	4.72638	0.0279133	0.396419	Up	Hyper	0.925	exonic	NM_005233	EPHA3	hsa-miR-4700-3p	hsa-miR-96-5p	hsa-miR-1236-3p	hsa-miR-4731-3p	hsa-miR-1537-5p		hsa_circRNA_101940	ASCRP3004997	CCACCATACAACACACAGACGTGTCTTAAAGACATTAACAGAGCACAGACACATGGGTAT	chr17:1703150 - 1704318	0.540932	0.710813	-0.169882	-1.53447	0.345206	0.0283588	0.398771	Down	Hypo	0.925	exonic	NM_052928	SMYD4	hsa-miR-5196-3p	hsa-miR-1266-5p	hsa-miR-6876-3p
hsa_circRNA_074183	ASCRP3001964	AGATGTCTGACAGCCCTGTGTGACACCAAGATAAGTAACAGAGGCTGGCTGTGGCAGATG	chr5:138611809 - 138614818	0.173607	0.15999	0.0136169	1.99944	3.99844	0.0231715	0.369128	0.173607	0.15999	0.0136169	1.99944	3.99844	0.0231715	0.369128	Up	Hyper	1	exonic	NM_199189	MATR3	hsa-miR-6858-3p	hsa-miR-6736-5p	hsa-miR-346	hsa-miR-6817-5p	hsa-miR-6773-3p		hsa_circRNA_103770	ASCRP3008820	GATTTGGTTCACAGAGAAGCAGACGAGTTCACTAGACAAGAGAGGCCAATGAGACTTGAA	chr4:183245098 - 183245405	0.339181	0.43205	-0.0928692	-1.28259	0.411058	0.0437651	0.449906	Down	Hypo	0.875	exonic	uc003ivd.1	TENM3	hsa-miR-6868-3p	hsa-miR-6744-3p	hsa-miR-942-5p
hsa_circRNA_090301	ASCRP3005794	CTAACAATTCTGTTTCGATGAATCCAAGGCAGTGGAGCCATATCTCTGAAAGTGCCAAAG	chrX:41416284 - 41519814	0.45104	0.214079	0.236961	1.67671	3.19698	0.002178	0.18143	0.45104	0.214079	0.236961	1.67671	3.19698	0.002178	0.18143	Up	Hyper	0.95	exonic	NM_003688	CASK	hsa-miR-338-3p	hsa-miR-452-5p	hsa-miR-9-5p	hsa-miR-6509-3p	hsa-miR-1299		hsa_circRNA_104043	ASCRP3003007	ATGCACAGTTGCAAAGAGGGCTACGTGAAAGATCTGAAAGAAGTAAATTTTCGCAGAAGG	chr6:592468 - 619543	0.369654	0.43032	-0.0606657	-1.2103	0.432179	0.00398639	0.226852	Down	Hypo	0.925	exonic	NM_018303	EXOC2	hsa-miR-4282	hsa-miR-1237-3p	hsa-miR-6868-3p
hsa_circRNA_100644	ASCRP3006455	CTGAAGCTTGCTGAGAGGCCAGAGAGACCTGAGTTTGTGCTGTACCTTGGGATCACAAGG	chr10:92508595 - 92509351	0.245233	0.173786	0.0714463	1.61767	3.06879	0.0418762	0.443143	0.245233	0.173786	0.0714463	1.61767	3.06879	0.0418762	0.443143	Up	Hyper	0.875	exonic	NM_000872	HTR7	hsa-miR-4312	hsa-miR-1843	hsa-miR-1301-3p	hsa-miR-3064-5p	hsa-miR-5047		hsa_circRNA_104105	ASCRP3006346	CTCTCTATAACCATGACCTAAATGTGGTCGAACTATTGCTGGAGCAACTAAAGGGGCAAA	chr6:38702249 - 38718365	0.520946	0.709305	-0.188359	-1.75054	0.297191	0.000542506	0.143622	Down	Hypo	1	exonic	NM_001206927	DNAH8	hsa-miR-3942-5p	hsa-miR-4276	hsa-miR-548l
hsa_circRNA_101522	ASCRP3006170	CTCATTCATGTGTGGTGTTGCGGATGGAGAGGGTTTTCTGAGTATCTGGCAAGTTAACCA	chr15:51743841 - 51747425	0.146588	0.126029	0.0205595	1.8928	3.71356	0.0128984	0.312091	0.146588	0.126029	0.0205595	1.8928	3.71356	0.0128984	0.312091	Up	Hyper	0.925	exonic	NM_015263	DMXL2	hsa-miR-21-3p	hsa-miR-122b-3p	hsa-miR-616-3p	hsa-miR-4482-3p	hsa-miR-3689a-5p		hsa_circRNA_402082	ASCRP3007695	GAATATGAAGCAACATGAGATGGTGGATGAACCCACAGGGACTGTTGACATTTAGGGATG	chr19:23556543 - 23557566	0.144262	0.105383	0.0388784	-1.49508	0.354761	0.0402315	0.437853	Down	Hypo	0.9	exonic	NM_003430	ZNF91	hsa-miR-5009-3p	hsa-miR-190b-3p	hsa-miR-505-3p
hsa_circRNA_103497	ASCRP3010302	GTGTGTAGGAGCATCAAACCAGAATTGTCGAACACCTGATGCTGTTGAGATTTCCTTTTT	chr3:155547476 - 155560408	0.172222	0.113865	0.0583567	1.57028	2.96962	0.0208668	0.354504	0.172222	0.113865	0.0583567	1.57028	2.96962	0.0208668	0.354504	Up	Hyper	0.85	exonic	NM_004733	SLC33A1	hsa-miR-2355-5p	hsa-miR-4761-3p	hsa-miR-518a-5p	hsa-miR-527	hsa-miR-3919		hsa_circRNA_404557	ASCRP3001530	ACTCCTAAACAGGTGGATCCAGGTGTCTAACATAAGACCAGACTATGCAGACTCCAATTT	chr1:108226107 - 108247683	0.407958	0.189324	0.218634	-1.24745	0.421191	0.000409342	0.143622	Down	Hypo	1	sense overlapping	NM_006113	VAV3	hsa-miR-3662	hsa-miR-4775	hsa-miR-548n
hsa_circRNA_401381	ASCRP3013333	TTTAGCATCTCTAGCTCAGATTCCAAATGAAAATGTTTGAGAGCGCTGACTCTACAGCCA	chr15:40854970 - 40855226	0.50349	0.346931	0.156559	1.55704	2.94249	0.00148125	0.169492	0.50349	0.346931	0.156559	1.55704	2.94249	0.00148125	0.169492	Up	Hyper	0.925	exonic	NM_052849	C15orf57	hsa-miR-335-3p	hsa-miR-579-3p	hsa-miR-5702	hsa-miR-3200-5p	hsa-miR-664b-3p		hsa_circRNA_404688	ASCRP3002674	ATATACTATGAACTTACTTTACGGGAGTCCACGGCCTTTGCGGGGAAACATGTTGTATTC	chr1:241751514 - 241755422	0.416272	0.655443	-0.239171	-1.05062	0.482761	0.0211956	0.357264	Down	Hypo	0.85	sense overlapping	ENST00000462265	OPN3	hsa-miR-6507-5p	hsa-miR-329-5p	hsa-miR-6797-5p
hsa_circRNA_404752	ASCRP3008720	GATGTCTTCATCAGTATTAAACCAAAGCCCAAACAGCCAAGCAAGGAGCTGCTTCCTTTG	chr10:60549021 - 60553375	0.404023	0.21683	0.187193	1.52069	2.86928	0.0012831	0.168007	0.404023	0.21683	0.187193	1.52069	2.86928	0.0012831	0.168007	Up	Hyper	0.975	exonic	NM_001080512	BICC1	hsa-miR-29a-3p	hsa-miR-29c-3p	hsa-miR-29b-3p	hsa-miR-190b-5p	hsa-miR-4752		hsa_circRNA_405409	ASCRP3012062	TGCACTACACCTATAAACCGAGGAATTCATGATCATTTGCCAGGCATTCGTGATGAGTTC	chr15:83295943 - 83310433	0.655216	0.841933	-0.186716	-1.19961	0.435393	0.00604425	0.238905	Down	Hypo	0.975	exonic	ENST00000569257	CPEB1	hsa-miR-4471	hsa-miR-182-5p	hsa-miR-8059
hsa_circRNA_405232	ASCRP3001312	ACCATGAAAACAGACTGAAGTTGCTGAAGATCCTCAACAAGTTTCAACTGTCCATCTCCA	chr14:52936754 - 52957723	0.601091	0.337444	0.263647	1.5946	3.0201	0.000561807	0.143622	0.601091	0.337444	0.263647	1.5946	3.0201	0.000561807	0.143622	Up	Hyper	0.9	exonic	NM_020784	TXNDC16	hsa-miR-578	hsa-miR-4659a-3p	hsa-miR-4659b-3p	hsa-miR-6509-3p	hsa-miR-4795-3p		hsa_circRNA_406789	ASCRP3005352	CCTAGTACAACTGGAACAGTAAACAGACTCAAAGAAGGAAGGACCATCGAGACCTGTTCT	chr6:56915571 - 56920595	0.410453	0.6571	-0.246647	-1.95612	0.257721	0.000779198	0.151561	Down	Hypo	0.975	sense overlapping	NM_020931	KIAA1586	hsa-miR-4775	hsa-miR-548ab	hsa-miR-590-3p
hsa_circRNA_405718	ASCRP3007902	GACCATGCAGGACCATGGGAATTTTTTCACATACACGGGTAGTGGTGGTCGAGATCTTTC	chr19:4947116 - 4951008	0.142138	0.0965417	0.0455959	1.87629	3.67129	0.0491821	0.457995	0.142138	0.0965417	0.0455959	1.87629	3.67129	0.0491821	0.457995	Up	Hyper	0.8	exonic	NM_013282	UHRF1	hsa-miR-1248	hsa-miR-4640-5p	hsa-miR-5088-3p	hsa-miR-3127-3p	hsa-miR-320a-5p
hsa_circRNA_405981	ASCRP3006622	CTGCTCCAGAGGCAGCAGGATTTGCAGCAGAACCACGGGCACGGTGATGATGGTGACAAG	chr2:162929921 - 162930093	0.153194	0.116066	0.0371282	1.718	3.28981	0.0127925	0.310754	0.153194	0.116066	0.0371282	1.718	3.28981	0.0127925	0.310754	Up	Hyper	0.9	exonic	ENST00000418335	AC008063.2	hsa-miR-203a-5p	hsa-miR-152-5p	hsa-miR-6889-3p	hsa-miR-5589-5p	hsa-miR-4686
hsa_circRNA_407216	ASCRP3009384	GGAATCTTGAAGATGTATCCCAAATTCCACTTAAGGTTGATGAATGGCCTACTGGTCAGT	chr9:108034991 - 108035914	0.574709	0.390209	0.184499	1.58313	2.99618	0.00231214	0.18143	0.574709	0.390209	0.184499	1.58313	2.99618	0.00231214	0.18143	Up	Hyper	0.925	intronic	ENST00000374720	SLC44A1	hsa-miR-6876-5p	hsa-miR-1273h-5p	hsa-miR-190a-3p	hsa-miR-30b-3p	hsa-miR-6780a-5p
(4) Luminal B vs. Luminal A tumors
circRNA_ID	Probe ID	Sequence	Chr Location	LB-T(Mean % m6A)	LA-T(Mean % m6A)	Diff % m6A	FC	LogFC	Pvalue(unpaired t-test)	FDR	LB-T(Mean % m6A)	LA-T(Mean % m6A)	Diff % m6A	LogFC	FC	Pvalue(unpaired t-test)	FDR	Regulation	Hypo / Hyper	AUC Value	circRNA_type	Best_transcript	GeneSymbol	miRs						circRNA_ID	Probe ID	Sequence	Chr Location	LB-T(Mean % m6A)	LA-T(Mean % m6A)	Diff % m6A	FC	LogFC	Pvalue(unpaired t-test)	FDR	Regulation	Hypo / Hyper	AUC Value	circRNA_type	Best_transcript	GeneSymbol	miRs
hsa_circRNA_101105	ASCRP3004236	CAGCAAGATATGCAGTCCAGATTTACACTGACTGGGCCAACCACTACCTAGCAAAATCAG	chr12: 7833409878362482	0.269545	0.135695	0.13385	3.26128	1.70544	0.0048663	0.697715	0.269545	0.135695	0.13385	1.70544	3.26128	0.0048663	0.697715	up	Hyper	0.923077	exonic	NM_014903	NAV3	hsa-miR-3064-5p	hsa-miR-450b-5p	hsa-miR-3085-3p	hsa-miR-4740-5p	hsa-miR-6504-5p		hsa_circRNA_015808	ASCRP3002766	ATCACTATTCAGAAGAAATATAAAACCAGCTAATGTGTTCATTACAGCCACTGGGGTGGT	chr1: 198248083198266370	0.441486	0.753751	-0.312265	0.30454	-1.7153	0.00444309	0.697715	down	Hypo	0.980769	exonic	NM_133494	NEK7	hsa-miR-29b-1-5p	hsa-miR-516b-5p	hsa-miR-6516-3p
hsa_circRNA_100574	ASCRP3012608	TGTCTACTTGGTTGTTAAAAAAGCAGACATGATCAACAAAAATATGACTCATCAGGTCCA	chr10: 2744747727447615	0.46115	0.673814	-0.212664	3.18007	1.66906	0.00363254	0.697715	0.46115	0.673814	-0.212664	1.66906	3.18007	0.00363254	0.697715	up	Hyper	0.903846	exonic	NM_032844	MASTL	hsa-miR-632	hsa-miR-654-3p	hsa-miR-4288	hsa-miR-4538	hsa-miR-1183		hsa_circRNA_104105	ASCRP3006346	CTCTCTATAACCATGACCTAAATGTGGTCGAACTATTGCTGGAGCAACTAAAGGGGCAAA	chr6: 3870224938718365	0.563997	0.709305	-0.145308	0.319115	-1.64785	0.00845925	0.700217	down	Hypo	0.923077	exonic	NM_001206927	DNAH8	hsa-miR-3942-5p	hsa-miR-4276	hsa-miR-548l
hsa_circRNA_089592	ASCRP3011097	TCAAACAAACAAAACCTTGCAAAGCGGGGCTGCTGGCCAGAACAAACAACATTCTATTAC	chr9: 139756570139757900	0.237674	0.161675	0.0759986	3.15469	1.6575	0.000123352	0.264887	0.237674	0.161675	0.0759986	1.6575	3.15469	0.000123352	0.264887	up	Hyper	0.980769	exonic	uc004cjt.1	EDF1	hsa-miR-4435	hsa-miR-6739-3p	hsa-miR-3190-5p	hsa-miR-3200-3p	hsa-miR-1287-5p		hsa_circRNA_000756	ASCRP3006068	CTCACAAAAACCCTGTTTTTTTAATAGCTACTACATAGGCAAGTCACCAAGATTCTGTTA	chr17: 2917093029196664	0.351974	0.651768	-0.299795	0.322138	-1.63425	0.00302598	0.697715	down	Hypo	0.961538	exonic	NM_024857	ATAD5	hsa-miR-1305	hsa-miR-29a-5p	hsa-miR-29b-2-5p
hsa_circRNA_400529	ASCRP3006512	CTGAGAGACCAGAACAAGGCAAAGGCAATCTGCATGTAACATCACCAGAAGATGCAGAAT	chr10: 2450855424508838	0.174555	0.144446	0.0301093	3.00833	1.58897	0.00311948	0.697715	0.174555	0.144446	0.0301093	1.58897	3.00833	0.00311948	0.697715	up	Hyper	0.923077	exonic	NM_019590	KIAA1217	hsa-miR-3121-5p	hsa-miR-942-5p	hsa-miR-4312	hsa-miR-6873-3p	hsa-miR-656-5p		hsa_circRNA_079265	ASCRP3009868	GTACACTGACTTGAGACCAGTTGAATAAAAGTGCACACCTTAAAAATGAGGCGTGATGGT	chr7: 55667785569031	0.124446	0.100054	0.0243921	0.332598	-1.58815	0.0268949	0.852251	down	Hypo	0.903846	exonic	NM_001101	ACTB	hsa-miR-328-5p	hsa-miR-6754-5p	hsa-miR-6872-3p
hsa_circRNA_100077	ASCRP3007813	GACACCAAGCAGAAGCTGGAGGGCGTCACTGAGGGCTACAATGGCACCATCTTTGCCTAC	chr1: 2103994621042132	0.483628	0.290279	0.193348	2.95283	1.5621	0.000182901	0.270085	0.483628	0.290279	0.193348	1.5621	2.95283	0.000182901	0.270085	up	Hyper	0.980769	exonic	NM_020816	KIF17	hsa-miR-4276	hsa-miR-4687-5p	hsa-miR-1291	hsa-miR-5190	hsa-miR-5008-5p		hsa_circRNA_103574	ASCRP3003138	ATGTGGAAAATTTCCTAGAAGCTTGCAGAAAAATTGGTGTACCTCAGGTCATGCTTCACC	chr3: 197597030197602646	0.127198	0.149499	-0.0223003	0.367642	-1.44363	0.00220248	0.697715	down	Hypo	0.961538	exonic	uc003fyk.2	LRCH3	hsa-miR-3179	hsa-miR-6876-5p	hsa-miR-6782-5p
hsa_circRNA_082335	ASCRP3005876	CTACCATGCCAGAGCCAGTTTATTTTCACTGTGCAGCTGTTACACCAGCCACAGACCTCC	chr7: 129756284129769416	0.34063	0.220694	0.119936	2.82197	1.4967	0.000754409	0.540006	0.34063	0.220694	0.119936	1.4967	2.82197	0.000754409	0.540006	up	Hyper	0.961538	exonic	NM_014997	KLHDC10	hsa-miR-519d-5p	hsa-miR-3085-5p	hsa-miR-6753-3p	hsa-miR-335-3p	hsa-miR-138-5p		hsa_circRNA_403264	ASCRP3009852	GTAACTTTCACATGTAGAGTGGCTGGAAATCCAAAGCCAAAGAGGATTTCCAAAGAAGGC	chr4: 169812072169819865	0.188017	0.150429	0.0375879	0.382672	-1.38582	0.0193088	0.820385	down	Hypo	0.865385	exonic	NM_016081	PALLD	hsa-miR-6881-3p	hsa-miR-7161-3p	hsa-miR-1248
hsa_circRNA_028561	ASCRP3011064	TATTGCTTTACCAAACAGTGAGCATTTGTCCTGTGCTTTCACATTCTTTCTGCATGGAGA	chr12: 116413319116460406	0.281517	0.168521	0.112996	2.81587	1.49358	0.000432342	0.386838	0.281517	0.168521	0.112996	1.49358	2.81587	0.000432342	0.386838	up	Hyper	0.961538	exonic	NM_015335	MED13L	hsa-miR-6855-5p	hsa-miR-766-5p	hsa-miR-1205	hsa-miR-3915	hsa-miR-4446-3p		hsa_circRNA_059609	ASCRP3005819	CTAATAAACTCTTAAACACATTGATCCGACACCTGGGACAGACTGCTGAAAGTGAGGTGG	chr20: 2305999223064611	0.371566	0.575489	-0.203923	0.383393	-1.3831	0.0190948	0.820385	down	Hypo	0.903846	exonic	NM_012072	CD93	hsa-miR-6867-5p	hsa-miR-3916	hsa-miR-6760-5p
hsa_circRNA_405330	ASCRP3009990	GTCACTGTAAGAACCTGGAGCCCAAGTATAAAGAACTTGGCGAGAAGGCGTGATGGGAAG	chr15: 4406068644061844	0.165973	0.1144	0.0515735	2.72184	1.44458	0.0198374	0.820385	0.165973	0.1144	0.0515735	1.44458	2.72184	0.0198374	0.820385	up	Hyper	0.865385	exonic	NM_005313	PDIA3	hsa-miR-6734-3p	hsa-miR-3614-3p	hsa-miR-4297	hsa-miR-6884-3p	hsa-miR-3942-3p		hsa_circRNA_104939	ASCRP3007516	GAAGAAATACAGCCTGACGGTGGCCGTGAAGACCTTGAAGCTCTACGTCTCCTCCGAGAG	chr9: 133738149133738422	0.111584	0.0672297	0.0443539	0.397439	-1.33119	0.00633697	0.700217	down	Hypo	0.942308	exonic	NM_005157	ABL1	hsa-miR-10399-3p	hsa-miR-3150b-3p	hsa-miR-4784
hsa_circRNA_090301	ASCRP3005794	CTAACAATTCTGTTTCGATGAATCCAAGGCAGTGGAGCCATATCTCTGAAAGTGCCAAAG	chrX: 4141628441519814	0.36548	0.214079	0.151402	2.68937	1.42727	0.00351473	0.697715	0.36548	0.214079	0.151402	1.42727	2.68937	0.00351473	0.697715	up	Hyper	0.903846	exonic	NM_003688	CASK	hsa-miR-338-3p	hsa-miR-452-5p	hsa-miR-9-5p	hsa-miR-6509-3p	hsa-miR-1299		hsa_circRNA_406789	ASCRP3005352	CCTAGTACAACTGGAACAGTAAACAGACTCAAAGAAGGAAGGACCATCGAGACCTGTTCT	chr6: 5691557156920595	0.382713	0.6571	-0.274387	0.434462	-1.2027	0.011616	0.746833	down	Hypo	0.923077	sense overlapping	NM_020931	KIAA1586	hsa-miR-4775	hsa-miR-548ab	hsa-miR-590-3p
hsa_circRNA_014531	ASCRP3007945	GACCTTCGGCCGAGTTGTACAATGTGTTGACCATCGCAGCAGTTATGATGATCGTTCGTC	chr1: 155238083155239507	0.197627	0.150651	0.0469758	2.55504	1.35335	0.00324039	0.697715	0.197627	0.150651	0.0469758	1.35335	2.55504	0.00324039	0.697715	up	Hyper	0.942308	exonic	NM_003993	CLK2	hsa-miR-3064-5p	hsa-miR-6780a-3p	hsa-miR-647	hsa-miR-6762-3p	hsa-miR-3085-3p		hsa_circRNA_405409	ASCRP3012062	TGCACTACACCTATAAACCGAGGAATTCATGATCATTTGCCAGGCATTCGTGATGAGTTC	chr15: 8329594383310433	0.606548	0.841933	-0.235384	0.435081	-1.20064	0.0181328	0.820385	down	Hypo	0.923077	exonic	ENST00000569257	CPEB1	hsa-miR-4471	hsa-miR-182-5p	hsa-miR-8059
hsa_circRNA_100699	ASCRP3007550	GAAGACTGAGGCAAAGGGGCTGATTTGAGTAAGCCTCCATGTCGAAAAGCAAAGGAAATC	chr10: 123658355123662135	0.471891	0.207957	0.263933	2.46762	1.30312	0.000351478	0.377382	0.471891	0.207957	0.263933	1.30312	2.46762	0.000351478	0.377382	up	Hyper	0.961538	exonic	NM_007041	ATE1	hsa-miR-3121-5p	hsa-miR-888-5p	hsa-miR-4330	hsa-miR-372-5p	hsa-miR-6769a-3p		hsa_circRNA_101205	ASCRP3003238	ATTCCGCTGGGGGTGTGCTGGACCGGTTTTCTCAAATTCAGCCAAAGCTCATCTTCTCTG	chr12: 125587224125591814	0.139302	0.0658943	0.0734078	0.445962	-1.16501	0.0403936	0.880215	down	Hypo	0.846154	exonic	NM_023928	AACS	hsa-miR-548at-3p	hsa-miR-548ay-3p	hsa-miR-1245b-5p
hsa_circRNA_103883	ASCRP3011063	TATTGCACAGGAGAACTACAAGCAGATGAAAGCACTAGTAAATCAGCTCCATGAACGAGT	chr5: 7088875270900295	0.147557	0.0991366	0.0484204	2.42299	1.27679	0.0209855	0.820385	0.147557	0.0991366	0.0484204	1.27679	2.42299	0.0209855	0.820385	up	Hyper	0.865385	exonic	NM_022132	MCCC2	hsa-miR-4686	hsa-miR-1306-5p	hsa-miR-6516-3p	hsa-miR-452-3p	hsa-miR-29b-1-5p		hsa_circRNA_406246	ASCRP3000730	AAGTCTCTTGCAAATTCCAGTCAAGGCCCTAAAATATAGGGTCCTGATGAAGAAGCTGTT	chr3: 2742464327493989	0.188465	0.114885	0.0735793	0.446215	-1.16419	0.014025	0.78142	down	Hypo	0.846154	exonic	NM_003615	SLC4A7	hsa-miR-103a-1-5p	hsa-miR-103a-2-5p	hsa-miR-6888-5p
hsa_circRNA_405718	ASCRP3007902	GACCATGCAGGACCATGGGAATTTTTTCACATACACGGGTAGTGGTGGTCGAGATCTTTC	chr19: 49471164951008	0.145787	0.0965417	0.0492457	2.37208	1.24615	0.0232959	0.852251	0.145787	0.0965417	0.0492457	1.24615	2.37208	0.0232959	0.852251	up	Hyper	0.826923	exonic	NM_013282	UHRF1	hsa-miR-1248	hsa-miR-4640-5p	hsa-miR-5088-3p	hsa-miR-3127-3p	hsa-miR-320a-5p		hsa_circRNA_405795	ASCRP3005480	CCTGGTTCAGGGTTTAAAAGCCCCAGCTGGGATCCTCTGGGGATAGCAAGTCAGTCCAAA	chr19: 4778105747783719	0.40629	0.603516	-0.197225	0.461594	-1.1153	0.011087	0.740488	down	Hypo	0.923077	intergenic			hsa-miR-5787	hsa-miR-4644	hsa-miR-4524a-3p
hsa_circRNA_104040	ASCRP3002336	AGGTGACACATATTCTGTCTGTCCACGATAGTGCCAGGCCTATGTTGGAGATCCTGCCCG	chr6: 304627311962	0.36374	0.234074	0.129667	2.35694	1.23691	0.00404334	0.697715	0.36374	0.234074	0.129667	1.23691	2.35694	0.00404334	0.697715	up	Hyper	0.903846	exonic	NM_020185	DUSP22	hsa-let-7g-3p	hsa-miR-7151-3p	hsa-miR-6721-5p	hsa-miR-5588-5p	hsa-miR-7112-5p		hsa_circRNA_400278	ASCRP3011685	TCTTCATTACTTACTCCAACTCTGGCCAGGCAACCCTAAAGATGTTGTTGGATCATTTGA	chr1: 8563020885630440	0.303461	0.462672	-0.159211	0.485403	-1.04274	0.0188225	0.820385	down	Hypo	0.884615	exonic	NM_032184	SYDE2	hsa-miR-330-3p	hsa-miR-548k	hsa-miR-6835-3p
hsa_circRNA_403185	ASCRP3013236	TTGGCAGAGGTGTTCGAAAAGAAATAAACGATGTGGACGTACAGGAACTTGTAAGAAGGT	chr4: 9413788894159641	0.510561	0.323266	0.187295	2.35241	1.23414	0.0271763	0.852251	0.510561	0.323266	0.187295	1.23414	2.35241	0.0271763	0.852251	up	Hyper	0.865385	exonic	NM_001510	GRID2	hsa-miR-519e-5p	hsa-miR-515-5p	hsa-miR-1248	hsa-miR-136-5p	hsa-miR-499b-5p		hsa_circRNA_005520	ASCRP3008348	GAGGCAGTTGCAGCTTTCAGGTGCTGGGAGACCGTGAAGTGCAAAGCAGATGGAGTCCAG	chr2: 1028198010282502	0.321714	0.446632	-0.124918	0.496415	-1.01038	0.0034256	0.697715	down	Hypo	0.961538	exonic	NM_182626	C2orf48	hsa-miR-4713-5p	hsa-miR-3622a-3p	hsa-miR-6843-3p
hsa_circRNA_005606	ASCRP3001014	ACAAGATCACCAAGTACATCGACTTTGATCATGGAGCTGAAGGTGGTGGATCATCGTCTG	chr16: 16759731682366	0.144504	0.0842021	0.0603018	2.33352	1.22251	0.018499	0.820385	0.144504	0.0842021	0.0603018	1.22251	2.33352	0.018499	0.820385	up	Hyper	0.903846	exonic	NM_020825	CRAMP1L	hsa-miR-578	hsa-miR-4677-5p	hsa-miR-6739-3p	hsa-miR-6830-3p	hsa-miR-197-3p		hsa_circRNA_103716	ASCRP3008703	GATGTAAATGACTGTGTCCAGCAAGTTGTGGAACTTCTACAGGAACGGGGAATGCAGAGA	chr4: 108603170108622441	0.177784	0.269249	-0.0914655	0.498651	-1.0039	0.00241384	0.697715	down	Hypo	0.923077	exonic	NM_005443	PAPSS1	hsa-miR-6744-3p	hsa-miR-942-5p	hsa-miR-6782-3p
hsa_circRNA_059975	ASCRP3013610	TTTTTGTTATGAAGTCTATGGTTGAAGGCCTTTCACTGTTGGACTTGGGAGTATCTCCGT	chr20: 3314834533245048	0.268836	0.179032	0.0898042	2.32578	1.21771	0.0302519	0.853476	0.268836	0.179032	0.0898042	1.21771	2.32578	0.0302519	0.853476	up	Hyper	0.865385	exonic	NM_080476	PIGU	hsa-miR-3185	hsa-miR-765	hsa-miR-1245b-5p	hsa-miR-6751-5p	hsa-miR-6756-5p
hsa_circRNA_040407	ASCRP3009201	GCTCAGTAGCTGCTAATAAAGTTAAAGATCCTGTCAGATTTCAATGGACTGCCAATGGGG	chr16: 7195719071962906	0.427519	0.296098	0.131421	2.31284	1.20967	0.0301681	0.853476	0.427519	0.296098	0.131421	1.20967	2.31284	0.0301681	0.853476	up	Hyper	0.846154	sense overlapping	NM_014761	IST1	hsa-miR-619-5p	hsa-miR-5089-5p	hsa-miR-5787	hsa-miR-6779-5p	hsa-miR-1273h-5p
hsa_circRNA_105051	ASCRP3009545	GGATTTAGAAATCTTCAAGAATTTCTGAGGACGAGCTCACATCTGGAAGGACTTGGACCC	chrY: 72091557239930	0.37494	0.357527	0.017413	2.30046	1.20192	0.0333741	0.871868	0.37494	0.357527	0.017413	1.20192	2.30046	0.0333741	0.871868	up	Hyper	0.75	exonic	NR_028062	PRKY	hsa-miR-455-3p	hsa-miR-4802-3p	hsa-miR-587	hsa-miR-3692-3p	hsa-miR-3691-3p
hsa_circRNA_400980	ASCRP3000355	AACAACACCACCAGATCCATATGTCAAACTTCTGCTTGATGCTATGAAACACTCAGGTTG	chr12: 5833941058347472	0.444384	0.379365	0.0650188	2.28354	1.19127	0.00120682	0.697715	0.444384	0.379365	0.0650188	1.19127	2.28354	0.00120682	0.697715	up	Hyper	0.961538	exonic	NM_033276	XRCC6BP1	hsa-miR-4524a-5p	hsa-miR-4524b-5p	hsa-miR-8076	hsa-miR-548o-3p	hsa-miR-5580-3p
© 2026 Dr.Amal Qattan. All rights reserved.
[truncated: 2 more columns]

## Sheet: Supplementary Table S.3
Supplementary Table S3: Area under the ROC curve (AUC) values for m⁶A-modified circRNAs distinguishing breast cancer subtypes.
circRNA_ID	TNBC vs. Luminal	TNBC vs. Luminal B	TNBC vs. Luminal A	Luminal B Vs Luminal A	GeneSymbol
hsa_circRNA_002448	0.617647	0.576923	0.75	0.711538	EXOSC10
hsa_circRNA_402481	0.494118	0.584615	0.8	0.826923	AP1S3
hsa_circRNA_103991	0.535294	0.546154	0.5	0.557692	G3BP1
hsa_circRNA_403312	0.694118	0.707692	0.65	0.596154	DROSHA
hsa_circRNA_406846	0.641176	0.676923	0.525	0.538462	BC035400
hsa_circRNA_100511	0.552941	0.623077	0.675	0.807692	SMYD3
hsa_circRNA_400017	0.623529	0.569231	0.8	0.653846	CWF19L1
hsa_circRNA_104208	0.494118	0.576923	0.725	0.788462	STXBP5
hsa_circRNA_104828	0.547059	0.492308	0.725	0.711538	ZNF169
hsa_circRNA_001352	0.552941	0.523077	0.65	0.673077	GMPS
hsa_circRNA_101756	0.676471	0.707692	0.575	0.692308	EEF2K
hsa_circRNA_032603	0.647059	0.646154	0.65	0.557692	LTBP2
hsa_circRNA_104413	0.7	0.723077	0.625	0.519231	HIP1
hsa_circRNA_008874	0.658824	0.692308	0.55	0.557692	TBC1D12
hsa_circRNA_021881	0.464706	0.546154	0.8	0.75	ARHGAP1
hsa_circRNA_406891	0.752941	0.684615	0.975	0.807692	TULP4
hsa_circRNA_042806	0.7	0.730769	0.6	0.519231	SSH2
hsa_circRNA_009130	0.829412	0.930769	0.5	0.942308	SBNO2
hsa_circRNA_006726	0.594118	0.553846	0.725	0.711538	GPR176
hsa_circRNA_405011	0.876471	0.838462	1	0.788462	DGKA
hsa_circRNA_043639	0.670588	0.653846	0.725	0.596154	KRT17
hsa_circRNA_008042	0.817647	0.769231	0.975	0.653846	CPEB4
hsa_circRNA_005095	0.529412	0.484615	0.675	0.615385	KDM6A
hsa_circRNA_102813	0.652941	0.623077	0.75	0.596154	CLASP1
hsa_circRNA_405903	0.652941	0.692308	0.525	0.576923	APLF
hsa_circRNA_405389	0.747059	0.746154	0.75	0.442308	COX5A
hsa_circRNA_102126	0.605882	0.638462	0.5	0.596154	SPAG9
hsa_circRNA_103828	0.658824	0.676923	0.6	0.519231	HMGCS1
hsa_circRNA_404641	0.729412	0.746154	0.675	0.557692	ATP2B4
hsa_circRNA_015428	0.558824	0.515385	0.7	0.653846	ABL2
hsa_circRNA_009052	0.564706	0.576923	0.525	0.596154	MRC2
hsa_circRNA_104797	0.564706	0.546154	0.625	0.673077	TLE4
hsa_circRNA_008410	0.582353	0.515385	0.8	0.711538	PGS1
hsa_circRNA_101079	0.582353	0.584615	0.425	0.480769	CS
hsa_circRNA_405689	0.741176	0.707692	0.85	0.557692	DYM
hsa_circRNA_101478	0.611765	0.576923	0.725	0.653846	BUB1B
hsa_circRNA_102662	0.582353	0.569231	0.625	0.576923	BIRC6
hsa_circRNA_059536	0.594118	0.576923	0.65	0.692308	SEC23B
hsa_circRNA_400275	0.611765	0.661538	0.55	0.692308	LPHN2
hsa_circRNA_014572	0.517647	0.576923	0.675	0.865385	ASH1L
hsa_circRNA_091244	0.717647	0.769231	0.55	0.692308	CENPI
hsa_circRNA_059187	0.741176	0.676923	0.95	0.826923	ZNF343
hsa_circRNA_004642	0.541176	0.523077	0.6	0.557692	PUM2
hsa_circRNA_004611	0.847059	0.838462	0.875	0.596154	USP7
hsa_circRNA_405743	0.605882	0.507692	0.975	0.903846	BRD4
hsa_circRNA_104473	0.529412	0.553846	0.55	0.673077	SND1
hsa_circRNA_101752	0.741176	0.746154	0.725	0.615385	LOC100271836
hsa_circRNA_043552	0.6	0.661538	0.6	0.692308	IGFBP4
hsa_circRNA_400141	0.582353	0.530769	0.75	0.807692	SDHB
hsa_circRNA_103208	0.588235	0.569231	0.65	0.576923	LARGE
hsa_circRNA_102820	0.647059	0.592308	0.825	0.75	UGGT1
hsa_circRNA_102703	0.623529	0.530769	0.925	0.846154	EML4
hsa_circRNA_402737	0.641176	0.646154	0.625	0.557692	ADSL
hsa_circRNA_006349	0.735294	0.730769	0.75	0.615385	TMEM39B
hsa_circRNA_104789	0.547059	0.592308	0.6	0.673077	PCSK5
hsa_circRNA_017819	0.5	0.476923	0.575	0.730769	FRMD4A
hsa_circRNA_001954	0.476471	0.492308	0.575	0.596154	USP9Y
hsa_circRNA_406800	0.564706	0.592308	0.525	0.653846
hsa_circRNA_104123	0.629412	0.561538	0.85	0.846154	FBXO9
hsa_circRNA_039365	0.647059	0.623077	0.725	0.576923	CHD9
hsa_circRNA_405022	0.676471	0.661538	0.725	0.557692	MDM1
hsa_circRNA_001533	0.852941	0.823077	0.95	0.634615	SPOCK1
hsa_circRNA_100649	0.541176	0.553846	0.5	0.576923	PLCE1
hsa_circRNA_101319	0.688235	0.7	0.65	0.615385	RBM23
hsa_circRNA_026126	0.376471	0.384615	0.35	0.5	TUBA1B
hsa_circRNA_102764	0.482353	0.515385	0.625	0.576923	SFXN5
hsa_circRNA_102863	0.588235	0.592308	0.425	0.480769	TTN-AS1
hsa_circRNA_042992	0.552941	0.584615	0.45	0.480769	LRRC37B
hsa_circRNA_055554	0.582353	0.638462	0.6	0.865385	THNSL2
hsa_circRNA_104532	0.476471	0.469231	0.5	0.461538	RBM33
hsa_circRNA_101465	0.735294	0.692308	0.875	0.615385	OCA2
hsa_circRNA_103855	0.794118	0.753846	0.925	0.846154	ADAMTS6
hsa_circRNA_001650	0.735294	0.661538	0.975	0.846154	GINM1
hsa_circRNA_406983	0.523529	0.576923	0.65	0.788462	TRRAP
hsa_circRNA_027795	0.464706	0.461538	0.475	0.480769	NTN4
hsa_circRNA_086376	0.752941	0.723077	0.85	0.673077	NFIB
hsa_circRNA_006373	0.664706	0.723077	0.525	0.788462	RLF
hsa_circRNA_000756	0.605882	0.5	0.95	0.961538	ATAD5
hsa_circRNA_104641	0.582353	0.576923	0.6	0.653846	CSPP1
hsa_circRNA_087298	0.576471	0.576923	0.575	0.538462	TLE4
hsa_circRNA_403692	0.635294	0.669231	0.525	0.711538	HS3ST5
hsa_circRNA_072081	0.458824	0.5	0.675	0.576923	MTMR12
hsa_circRNA_091551	0.841176	0.830769	0.875	0.538462	FIRRE
hsa_circRNA_047418	0.647059	0.607692	0.775	0.634615	SLC39A6
hsa_circRNA_004234	0.635294	0.623077	0.675	0.519231	EFCAB8
hsa_circRNA_405159	0.776471	0.723077	0.95	0.807692	TDRD3
hsa_circRNA_400658	0.535294	0.523077	0.575	0.538462	KIAA1598
hsa_circRNA_000414	0.523529	0.515385	0.55	0.557692	IRAK3
hsa_circRNA_101487	0.570588	0.653846	0.7	0.942308	NUSAP1
hsa_circRNA_101418	0.735294	0.746154	0.7	0.519231	CEP128
hsa_circRNA_100996	0.570588	0.561538	0.6	0.557692	NCAPD3
hsa_circRNA_403553	0.629412	0.646154	0.575	0.538462	MBOAT1
hsa_circRNA_405209	0.694118	0.707692	0.65	0.615385	TRAPPC6B
hsa_circRNA_037621	0.847059	0.8	1	0.903846	TRAP1
hsa_circRNA_102367	0.735294	0.715385	0.8	0.615385	DYM
hsa_circRNA_100602	0.547059	0.5	0.7	0.730769	MYPN
hsa_circRNA_070739	0.741176	0.7	0.875	0.692308	LOC729218
hsa_circRNA_404437	0.611765	0.592308	0.675	0.557692	EXOSC10
hsa_circRNA_103004	0.558824	0.561538	0.45	0.653846	SEC23B
hsa_circRNA_102085	0.864706	0.823077	1	0.692308	DHX8
hsa_circRNA_017562	0.641176	0.607692	0.75	0.673077	FAM208B
hsa_circRNA_000552	0.541176	0.553846	0.5	0.519231	KIAA1033
hsa_circRNA_100655	0.617647	0.738462	0.775	0.865385	LCOR
hsa_circRNA_407283	0.6	0.607692	0.575	0.576923	SLC9A7
hsa_circRNA_404886	0.6	0.638462	0.525	0.615385	PTPRJ
hsa_circRNA_086760	0.676471	0.615385	0.875	0.788462	DCTN3
hsa_circRNA_402378	0.570588	0.6	0.475	0.576923	FMNL2
hsa_circRNA_400095	0.464706	0.538462	0.775	0.769231	ZNF618
hsa_circRNA_031210	0.629412	0.461538	0.925	0.807692	DAD1
hsa_circRNA_103580	0.558824	0.515385	0.8	0.788462	SLBP
hsa_circRNA_092466	0.705882	0.707692	0.7	0.538462	ANKRD27
hsa_circRNA_405009	0.717647	0.684615	0.825	0.519231	ESPL1
hsa_circRNA_102978	0.405882	0.430769	0.675	0.557692	RBCK1
hsa_circRNA_000856	0.605882	0.553846	0.775	0.576923	ZNF236
hsa_circRNA_405995	0.841176	0.807692	0.95	0.788462	AC093818.1
hsa_circRNA_002793	0.605882	0.576923	0.7	0.634615	PAPOLA
hsa_circRNA_103348	0.552941	0.553846	0.55	0.480769	SCAP
hsa_circRNA_049472	0.4	0.630769	0.5	0.576923	PRKCSH
hsa_circRNA_104456	0.529412	0.615385	0.75	0.826923	PUS7
hsa_circRNA_037886	0.576471	0.592308	0.525	0.634615	ZC3H7A
hsa_circRNA_101315	0.694118	0.623077	0.925	0.961538	METTL3
hsa_circRNA_404804	0.529412	0.638462	0.825	0.865385	SUFU
hsa_circRNA_406487	0.5	0.476923	0.575	0.615385	UBA6-AS1
hsa_circRNA_000596	0.629412	0.692308	0.575	0.75	ADAMTS17
hsa_circRNA_004542	0.694118	0.684615	0.725	0.557692	RGPD4
hsa_circRNA_406019	0.505882	0.476923	0.6	0.653846	CFLAR
hsa_circRNA_007854	0.594118	0.569231	0.675	0.576923	PHC3
hsa_circRNA_100138	0.647059	0.630769	0.7	0.576923	ZCCHC17
hsa_circRNA_406408	0.688235	0.7	0.65	0.461538	MAP3K13
hsa_circRNA_003143	0.582353	0.530769	0.75	0.673077	GTSE1
hsa_circRNA_000058	0.676471	0.684615	0.65	0.519231	CAP1
hsa_circRNA_104939	0.729412	0.830769	0.6	0.942308	ABL1
hsa_circRNA_101768	0.535294	0.569231	0.425	0.557692	PRKCB
hsa_circRNA_000094	0.847059	0.830769	0.9	0.788462	MCU
hsa_circRNA_406104	0.517647	0.561538	0.775	0.865385	PHF20
hsa_circRNA_406280	0.541176	0.507692	0.65	0.615385	USP4
hsa_circRNA_405814	0.8	0.815385	0.75	0.519231	ZNF470
hsa_circRNA_102772	0.552941	0.538462	0.6	0.538462	KCMF1
hsa_circRNA_079048	0.505882	0.515385	0.475	0.461538	PRKAR1B
hsa_circRNA_053173	0.694118	0.376923	0.925	0.653846	CAD
hsa_circRNA_102043	0.717647	0.707692	0.75	0.538462	ACACA
hsa_circRNA_101327	0.623529	0.630769	0.6	0.519231	NEDD8
hsa_circRNA_402819	0.870588	0.838462	0.975	0.673077	GLB1
hsa_circRNA_101353	0.788235	0.738462	0.95	0.692308	TMX1
hsa_circRNA_104552	0.564706	0.484615	0.725	0.673077	TNKS
hsa_circRNA_403442	0.705882	0.646154	0.9	0.75	PPP2CA
hsa_circRNA_404761	0.705882	0.746154	0.575	0.596154	MYPN
hsa_circRNA_101653	0.594118	0.584615	0.625	0.538462	CHD2
hsa_circRNA_013128	0.623529	0.661538	0.5	0.596154	CDC7
hsa_circRNA_029412	0.611765	0.623077	0.575	0.557692	TMEM132D
hsa_circRNA_038439	0.511765	0.569231	0.675	0.673077	METTL9
hsa_circRNA_102172	0.564706	0.6	0.45	0.557692	SMURF2
hsa_circRNA_101645	0.735294	0.730769	0.75	0.673077	SEMA4B
hsa_circRNA_401785	0.617647	0.553846	0.825	0.769231	SYNRG
hsa_circRNA_052535	0.547059	0.507692	0.675	0.673077	ASAP2
hsa_circRNA_406445	0.611765	0.661538	0.45	0.576923	EVC
hsa_circRNA_406916	0.652941	0.592308	0.85	0.769231	KLHL7
hsa_circRNA_404459	0.494118	0.507692	0.55	0.538462	CEP85
hsa_circRNA_103630	0.647059	0.692308	0.5	0.653846	APBB2
hsa_circRNA_407089	0.6	0.553846	0.75	0.769231	JPH1
hsa_circRNA_000327	0.570588	0.630769	0.625	0.692308	LTBP3
hsa_circRNA_100149	0.788235	0.746154	0.925	0.788462	ZBTB8A
hsa_circRNA_405241	0.817647	0.761538	1	0.865385	PPM1A
hsa_circRNA_103904	0.658824	0.561538	0.975	1	MSH3
hsa_circRNA_406023	0.611765	0.669231	0.575	0.711538	ALS2CR11
hsa_circRNA_100160	0.623529	0.669231	0.525	0.615385	ZMYM4
hsa_circRNA_000639	0.529412	0.538462	0.5	0.480769	SETBP1
hsa_circRNA_400292	0.688235	0.661538	0.775	0.634615	DBT
hsa_circRNA_101589	0.511765	0.523077	0.625	0.673077	ADPGK
hsa_circRNA_401034	0.641176	0.653846	0.6	0.576923	SART3
hsa_circRNA_405757	0.6	0.6	0.6	0.538462	ZNF66
hsa_circRNA_009723	0.782353	0.769231	0.825	0.615385	PGD
hsa_circRNA_001459	0.723529	0.730769	0.7	0.480769	SPI1
hsa_circRNA_008264	0.776471	0.815385	0.65	0.653846	NAV1
hsa_circRNA_406319	0.735294	0.776923	0.6	0.634615	LOC101929579
hsa_circRNA_102013	0.511765	0.461538	0.675	0.711538	PHF12
hsa_circRNA_103336	0.664706	0.584615	0.925	0.846154	ZDHHC3
hsa_circRNA_072837	0.729412	0.769231	0.4	0.596154	SMA5
hsa_circRNA_401518	0.694118	0.692308	0.7	0.519231	TRAP1
hsa_circRNA_104983	0.564706	0.592308	0.475	0.576923	NHS
hsa_circRNA_100519	0.694118	0.746154	0.475	0.634615	LARP4B
hsa_circRNA_401312	0.641176	0.630769	0.675	0.615385	YY1
hsa_circRNA_100747	0.541176	0.515385	0.625	0.461538	NUP98
hsa_circRNA_103605	0.376471	0.361538	0.425	0.673077	LDB2
hsa_circRNA_102333	0.6	0.715385	0.775	0.865385	ZNF521
hsa_circRNA_405283	0.523529	0.561538	0.6	0.615385	LINC00618
hsa_circRNA_001591	0.776471	0.730769	0.925	0.826923	HIST1H4I
hsa_circRNA_000711	0.511765	0.546154	0.4	0.692308	MAML3
hsa_circRNA_403789	0.588235	0.523077	0.8	0.75	TAX1BP1
hsa_circRNA_000107	0.764706	0.738462	0.85	0.75	ST7L
hsa_circRNA_404169	0.564706	0.584615	0.5	0.576923	GNE
hsa_circRNA_000901	0.611765	0.592308	0.675	0.653846	AKAP8
hsa_circRNA_400717	0.729412	0.707692	0.8	0.634615	PIK3C2A
hsa_circRNA_101618	0.694118	0.715385	0.625	0.596154	ZFAND6
hsa_circRNA_006314	0.788235	0.823077	0.675	0.576923	ARIH1
hsa_circRNA_104236	0.541176	0.553846	0.5	0.519231	SCAF8
hsa_circRNA_100832	0.729412	0.661538	0.95	0.884615	FADS1
hsa_circRNA_083211	0.823529	0.830769	0.8	0.5	ESYT2
hsa_circRNA_008150	0.641176	0.653846	0.6	0.557692	FAM53A
hsa_circRNA_407325	0.817647	0.761538	1	0.769231	RP11-41L14.1
hsa_circRNA_104393	0.623529	0.569231	0.8	0.769231	WBSCR22
hsa_circRNA_103717	0.594118	0.607692	0.55	0.557692	PAPSS1
hsa_circRNA_070294	0.688235	0.692308	0.675	0.538462	WDFY3
hsa_circRNA_405494	0.594118	0.592308	0.6	0.576923	CFDP1
hsa_circRNA_404499	0.688235	0.707692	0.625	0.538462	ZSWIM5
hsa_circRNA_400584	0.741176	0.723077	0.8	0.538462	SGPL1
hsa_circRNA_102511	0.576471	0.592308	0.525	0.5	LSM14A
hsa_circRNA_104477	0.658824	0.653846	0.675	0.538462	TNPO3
hsa_circRNA_049954	0.647059	0.607692	0.775	0.634615	MYO9B
hsa_circRNA_001961	0.541176	0.469231	0.775	0.788462	CDKL5
hsa_circRNA_100541	0.664706	0.738462	0.575	0.75	SFMBT2
hsa_circRNA_047559	0.670588	0.615385	0.85	0.865385	ATP5A1
hsa_circRNA_004950	0.517647	0.507692	0.55	0.653846	PAK2
hsa_circRNA_406412	0.5	0.492308	0.525	0.519231	RFC4
hsa_circRNA_006580	0.617647	0.638462	0.45	0.596154	KIAA1217
hsa_circRNA_053000	0.470588	0.507692	0.65	0.653846	CENPO
hsa_circRNA_092493	0.652941	0.615385	0.775	0.673077	WIPF1
hsa_circRNA_001882	0.552941	0.623077	0.675	0.807692	PIGU
hsa_circRNA_101622	0.682353	0.7	0.625	0.5	CEMIP
hsa_circRNA_028561	0.688235	0.615385	0.925	0.961538	MED13L
hsa_circRNA_067406	0.558824	0.561538	0.55	0.538462	TOPBP1
hsa_circRNA_004150	0.705882	0.730769	0.625	0.692308	ZNF92
hsa_circRNA_404610	0.682353	0.715385	0.425	0.615385	RC3H1
hsa_circRNA_104199	0.682353	0.676923	0.7	0.576923	MAP3K5
hsa_circRNA_100685	0.652941	0.653846	0.65	0.442308	FAM160B1
hsa_circRNA_402532	0.7	0.761538	0.5	0.788462	KIF16B
hsa_circRNA_000983	0.670588	0.684615	0.625	0.5	NCOA1
hsa_circRNA_402421	0.629412	0.569231	0.825	0.807692	NCKAP1
hsa_circRNA_001399	0.482353	0.515385	0.475	0.538462	STIM2
hsa_circRNA_007963	0.658824	0.630769	0.75	0.538462	ZFHX3
hsa_circRNA_104885	0.788235	0.784615	0.8	0.634615	SLC31A1
hsa_circRNA_001951	0.670588	0.661538	0.7	0.596154	FLNA
hsa_circRNA_103984	0.564706	0.6	0.45	0.673077	NDST1
hsa_circRNA_103487	0.617647	0.446154	0.825	0.826923	RNF13
hsa_circRNA_406484	0.552941	0.576923	0.975	0.865385	CENPC
hsa_circRNA_000323	0.594118	0.546154	0.75	0.75	CDCA5
hsa_circRNA_076177	0.582353	0.561538	0.65	0.519231	SRPK1
hsa_circRNA_103696	0.658824	0.592308	0.875	0.769231	NUDT9
hsa_circRNA_005297	0.552941	0.484615	0.775	0.711538	MRPL47
hsa_circRNA_005616	0.652941	0.630769	0.725	0.461538	WNK1
hsa_circRNA_402509	0.664706	0.6	0.875	0.711538	MTERF4
hsa_circRNA_089986	0.805882	0.769231	0.925	0.769231	PHKA2
hsa_circRNA_101771	0.682353	0.692308	0.65	0.576923	TNRC6A
hsa_circRNA_043397	0.658824	0.576923	0.925	0.903846	RPL19
hsa_circRNA_400064	0.5	0.561538	0.7	0.788462	PWP2
hsa_circRNA_064810	0.617647	0.623077	0.6	0.576923	STAC
hsa_circRNA_404554	0.729412	0.669231	0.925	0.653846
hsa_circRNA_011164	0.552941	0.492308	0.75	0.711538	YTHDF2
hsa_circRNA_031998	0.611765	0.653846	0.525	0.653846	GCH1
hsa_circRNA_001000	0.6	0.661538	0.6	0.75	TTC7A
hsa_circRNA_007630	0.476471	0.584615	0.875	0.903846	MBNL1
hsa_circRNA_003681	0.523529	0.515385	0.55	0.538462	PHLPP2
hsa_circRNA_406562	0.588235	0.523077	0.8	0.788462	SCRG1
hsa_circRNA_103205	0.505882	0.569231	0.7	0.807692	FBXO7
hsa_circRNA_103277	0.523529	0.5	0.6	0.634615	SETD5
hsa_circRNA_104873	0.558824	0.576923	0.5	0.557692	SUSD1
hsa_circRNA_105028	0.641176	0.7	0.55	0.615385	SEPT6
hsa_circRNA_405525	0.647059	0.584615	0.85	0.788462	TRPV3
hsa_circRNA_405343	0.470588	0.615385	0.75	0.730769	TMOD3
hsa_circRNA_067058	0.570588	0.546154	0.65	0.653846	MYLK
hsa_circRNA_102359	0.829412	0.815385	0.875	0.692308	PIAS2
hsa_circRNA_405716	0.5	0.476923	0.575	0.557692	CHAF1A
hsa_circRNA_102573	0.647059	0.684615	0.475	0.653846	VASP
hsa_circRNA_051641	0.858824	0.876923	0.8	0.538462	AP2S1
hsa_circRNA_000908	0.588235	0.538462	0.75	0.75	MYO9B
hsa_circRNA_102383	0.552941	0.553846	0.55	0.615385	ZCCHC2
hsa_circRNA_029545	0.641176	0.592308	0.8	0.769231	PGAM5
hsa_circRNA_102836	0.776471	0.846154	0.55	0.711538	TANC1
hsa_circRNA_004080	0.452941	0.476923	0.625	0.653846	UBR7
hsa_circRNA_402810	0.7	0.730769	0.6	0.615385	OSBPL10
hsa_circRNA_104547	0.705882	0.730769	0.625	0.538462	ESYT2
hsa_circRNA_005739	0.5	0.469231	0.6	0.711538	ANP32B
hsa_circRNA_102839	0.623529	0.638462	0.575	0.673077	TANK
hsa_circRNA_403036	0.776471	0.715385	0.975	0.692308	PARL
hsa_circRNA_404605	0.417647	0.446154	0.675	0.634615	TBX19
hsa_circRNA_402369	0.482353	0.584615	0.85	0.769231	RAB3GAP1
hsa_circRNA_003261	0.7	0.723077	0.625	0.711538	POM121
hsa_circRNA_080099	0.670588	0.638462	0.775	0.692308	MYO1G
hsa_circRNA_104109	0.523529	0.576923	0.65	0.730769	GLTSCR1L
hsa_circRNA_100990	0.611765	0.638462	0.475	0.596154	ARHGAP32
hsa_circRNA_017648	0.523529	0.507692	0.575	0.519231	SFMBT2
hsa_circRNA_000818	0.658824	0.615385	0.8	0.653846	FGD4
hsa_circRNA_101700	0.747059	0.784615	0.625	0.75	CLEC16A
hsa_circRNA_104911	0.511765	0.5	0.55	0.5	DENND1A
hsa_circRNA_103674	0.741176	0.723077	0.8	0.403846	FRAS1
hsa_circRNA_088635	0.511765	0.492308	0.575	0.596154	GARNL3
hsa_circRNA_102027	0.594118	0.592308	0.6	0.5	SUZ12
hsa_circRNA_007720	0.488235	0.507692	0.575	0.75	MDFIC
hsa_circRNA_103572	0.458824	0.569231	0.55	0.730769	LRCH3
hsa_circRNA_003416	0.752941	0.784615	0.65	0.596154	TMSB4X
hsa_circRNA_046753	0.664706	0.653846	0.7	0.5	MYL12A
hsa_circRNA_052153	0.8	0.753846	0.95	0.730769	RPS9
hsa_circRNA_101473	0.729412	0.761538	0.625	0.5	THBS1
hsa_circRNA_103671	0.752941	0.7	0.925	0.769231	FRAS1
hsa_circRNA_102919	0.564706	0.538462	0.65	0.557692	ZNF142
hsa_circRNA_040223	0.782353	0.815385	0.675	0.519231	FUK
hsa_circRNA_007842	0.647059	0.669231	0.575	0.576923	RFC2
hsa_circRNA_100610	0.529412	0.553846	0.55	0.673077	CCAR1
hsa_circRNA_102585	0.635294	0.638462	0.625	0.538462	EHD2
hsa_circRNA_103953	0.670588	0.692308	0.6	0.557692	KDM3B
hsa_circRNA_002534	0.429412	0.423077	0.45	0.538462	ZNF823
hsa_circRNA_006270	0.747059	0.738462	0.775	0.5	ABLIM3
hsa_circRNA_087798	0.570588	0.615385	0.575	0.576923	NIPSNAP3A
hsa_circRNA_101869	0.529412	0.538462	0.5	0.5	IST1
hsa_circRNA_003057	0.723529	0.730769	0.7	0.538462	ANKH
hsa_circRNA_004895	0.788235	0.776923	0.825	0.653846	SYNC
hsa_circRNA_030389	0.670588	0.707692	0.55	0.576923	AK057471
hsa_circRNA_000285	0.694118	0.723077	0.6	0.634615	HIPK3
hsa_circRNA_050649	0.652941	0.684615	0.55	0.5	HSPB6
hsa_circRNA_405153	0.7	0.730769	0.6	0.634615	THSD1
hsa_circRNA_072587	0.541176	0.623077	0.725	0.711538	ZSWIM6
hsa_circRNA_404615	0.670588	0.576923	0.975	0.923077	PAPPA2
hsa_circRNA_030541	0.617647	0.584615	0.725	0.384615	RBM26
hsa_circRNA_100574	0.452941	0.553846	0.875	0.903846	MASTL
hsa_circRNA_403725	0.570588	0.569231	0.575	0.538462	UST
hsa_circRNA_001710	0.6	0.584615	0.65	0.576923	ZNF138
hsa_circRNA_007138	0.705882	0.630769	0.95	0.884615	PTPRK
hsa_circRNA_400613	0.517647	0.523077	0.5	0.538462	IDE
hsa_circRNA_401205	0.605882	0.4	0.625	0.596154	PCID2
hsa_circRNA_001427	0.647059	0.684615	0.475	0.615385	PDLIM5
hsa_circRNA_405062	0.582353	0.523077	0.775	0.807692	ACACB
hsa_circRNA_100885	0.552941	0.561538	0.525	0.576923	RAB6A
hsa_circRNA_008026	0.705882	0.684615	0.775	0.615385	CAMK2D
hsa_circRNA_102580	0.541176	0.623077	0.725	1	ZC3H4
hsa_circRNA_406545	0.570588	0.607692	0.45	0.692308	OTUD4
hsa_circRNA_406108	0.582353	0.646154	0.625	0.826923	RPN2
hsa_circRNA_403782	0.747059	0.776923	0.65	0.673077	RAPGEF5
hsa_circRNA_405840	0.494118	0.569231	0.75	0.634615	IFT172
hsa_circRNA_004912	0.505882	0.576923	0.725	0.865385	PHF7
hsa_circRNA_000155	0.523529	0.538462	0.725	0.711538	DCAF6
hsa_circRNA_007860	0.717647	0.676923	0.85	0.653846	GSTCD
hsa_circRNA_103495	0.811765	0.830769	0.75	0.653846	MBNL1
hsa_circRNA_026445	0.658824	0.669231	0.625	0.480769	KRT5
hsa_circRNA_103007	0.488235	0.538462	0.675	0.730769	XRN2
hsa_circRNA_045893	0.664706	0.376923	0.8	0.634615	PGS1
hsa_circRNA_000380	0.382353	0.392308	0.65	0.519231	ARHGDIB
hsa_circRNA_100621	0.594118	0.469231	0.8	0.692308	PPP3CB
hsa_circRNA_092436	0.594118	0.576923	0.65	0.615385	CTCF
hsa_circRNA_405496	0.711765	0.684615	0.8	0.653846	TERF2IP
hsa_circRNA_037076	0.647059	0.653846	0.625	0.615385	LRRK1
hsa_circRNA_000347	0.658824	0.669231	0.625	0.557692	PITPNB
hsa_circRNA_104253	0.458824	0.584615	0.6	0.673077	TMEM181
hsa_circRNA_103189	0.729412	0.707692	0.8	0.634615	PITPNB
hsa_circRNA_406868	0.694118	0.638462	0.875	0.576923	EPM2A
hsa_circRNA_100751	0.5	0.553846	0.675	0.673077	STIM1
hsa_circRNA_103778	0.6	0.615385	0.55	0.596154	AHRR
hsa_circRNA_061081	0.652941	0.692308	0.475	0.769231	LAMA5
hsa_circRNA_101940	0.894118	0.884615	0.925	0.519231	SMYD4
hsa_circRNA_101490	0.523529	0.5	0.6	0.557692	MGA
hsa_circRNA_405979	0.682353	0.684615	0.675	0.557692	PLA2R1
hsa_circRNA_083423	0.488235	0.5	0.45	0.480769	VPS37A
hsa_circRNA_019753	0.635294	0.615385	0.7	0.711538	ACTR1A
hsa_circRNA_406857	0.911765	0.884615	1	0.5	ENPP1
hsa_circRNA_004484	0.558824	0.561538	0.55	0.557692	PRKCE
hsa_circRNA_405746	0.611765	0.615385	0.6	0.538462	C19orf44
hsa_circRNA_400407	0.505882	0.515385	0.475	0.596154	DISP1
hsa_circRNA_406030	0.570588	0.607692	0.55	0.634615	WDR12
hsa_circRNA_404815	0.458824	0.446154	0.5	0.5	MIR5694
hsa_circRNA_001363	0.635294	0.607692	0.725	0.615385	CSRP1
hsa_circRNA_079373	0.723529	0.792308	0.5	0.653846	ZDHHC4
hsa_circRNA_102116	0.794118	0.830769	0.675	0.730769	ZNF652
hsa_circRNA_405302	0.705882	0.676923	0.8	0.653846	CTD-3092A11.1
hsa_circRNA_101696	0.794118	0.776923	0.85	0.692308	ALG1
hsa_circRNA_101135	0.723529	0.769231	0.575	0.75	UNG
hsa_circRNA_040730	0.711765	0.723077	0.675	0.538462	GSE1
hsa_circRNA_404583	0.447059	0.492308	0.7	0.576923	SNX27
hsa_circRNA_013953	0.570588	0.453846	0.65	0.557692	CHD1L
hsa_circRNA_404620	0.488235	0.453846	0.6	0.653846	ACBD6
hsa_circRNA_405232	0.776471	0.738462	0.9	0.826923	TXNDC16
hsa_circRNA_100582	0.541176	0.523077	0.6	0.442308	ZEB1
hsa_circRNA_104289	0.511765	0.569231	0.675	0.75	EIF3B
hsa_circRNA_100811	0.464706	0.5	0.65	0.596154	MTCH2
hsa_circRNA_025522	0.794118	0.807692	0.75	0.692308	ARHGDIB
hsa_circRNA_005412	0.576471	0.607692	0.475	0.557692	SMARCA4
hsa_circRNA_007529	0.741176	0.661538	1	0.846154	DCAF17
hsa_circRNA_402544	0.735294	0.784615	0.575	0.692308	NINL
hsa_circRNA_006479	0.570588	0.553846	0.625	0.615385	TEX2
hsa_circRNA_102409	0.558824	0.6	0.575	0.615385	NFIC
hsa_circRNA_105031	0.658824	0.7	0.525	0.730769	MBNL3
hsa_circRNA_004975	0.635294	0.653846	0.575	0.519231	C2orf42
hsa_circRNA_103965	0.405882	0.415385	0.625	0.615385	UBE2D2
hsa_circRNA_100250	0.576471	0.546154	0.675	0.615385	ROR1
hsa_circRNA_000102	0.517647	0.5	0.575	0.557692	AKNAD1
hsa_circRNA_105040	0.641176	0.638462	0.65	0.538462	FLNA
hsa_circRNA_010402	0.652941	0.369231	0.725	0.634615	CAPZB
hsa_circRNA_402515	0.776471	0.776923	0.775	0.557692	RSPO4
hsa_circRNA_405843	0.576471	0.507692	0.8	0.788462	TRMT61B
hsa_circRNA_406795	0.664706	0.623077	0.8	0.673077	MTO1
hsa_circRNA_104026	0.558824	0.584615	0.525	0.634615	NSD1
hsa_circRNA_102135	0.570588	0.515385	0.75	0.788462	VMP1
hsa_circRNA_005213	0.664706	0.676923	0.625	0.5	SLC25A43
hsa_circRNA_102414	0.605882	0.576923	0.7	0.596154	PIP5K1C
hsa_circRNA_402962	0.594118	0.546154	0.75	0.730769	PPP2R3A
hsa_circRNA_404501	0.564706	0.561538	0.575	0.423077	MAST2
hsa_circRNA_051348	0.547059	0.592308	0.6	0.730769	PINLYP
hsa_circRNA_028202	0.570588	0.530769	0.7	0.730769	GPN3
hsa_circRNA_102410	0.6	0.592308	0.625	0.519231	NFIC
hsa_circRNA_102751	0.682353	0.646154	0.8	0.730769	ANTXR1
hsa_circRNA_103528	0.570588	0.553846	0.625	0.596154	YEATS2
hsa_circRNA_002680	0.588235	0.576923	0.625	0.769231	ARHGEF7
hsa_circRNA_104055	0.611765	0.592308	0.675	0.403846	RREB1
hsa_circRNA_102053	0.652941	0.653846	0.65	0.538462	TADA2A
hsa_circRNA_104062	0.623529	0.669231	0.475	0.807692	RANBP9
hsa_circRNA_102899	0.570588	0.538462	0.675	0.634615	PARD3B
hsa_circRNA_022847	0.658824	0.615385	0.8	0.788462	MAP3K11
hsa_circRNA_018886	0.676471	0.676923	0.675	0.519231	VCL
hsa_circRNA_101030	0.835294	0.907692	0.6	0.846154	TM7SF3
hsa_circRNA_405896	0.623529	0.661538	0.5	0.634615	XPO1
hsa_circRNA_100833	0.664706	0.646154	0.725	0.5	FADS2
hsa_circRNA_104721	0.5	0.5	0.5	0.442308	NRBP2
hsa_circRNA_100089	0.511765	0.5	0.55	0.596154	ECE1
hsa_circRNA_068472	0.735294	0.7	0.85	0.576923	RFC4
hsa_circRNA_100340	0.547059	0.538462	0.425	0.480769	SNX27
hsa_circRNA_092487	0.658824	0.715385	0.475	0.615385	NCAPH
hsa_circRNA_005634	0.464706	0.484615	0.6	0.615385	DLGAP4
hsa_circRNA_025597	0.876471	0.838462	1	0.692308	LDHB
hsa_circRNA_022356	0.617647	0.646154	0.525	0.596154	TMEM258
hsa_circRNA_083834	0.576471	0.607692	0.475	0.826923	SARAF
hsa_circRNA_001536	0.694118	0.692308	0.7	0.5	FAM13B
hsa_circRNA_100139	0.635294	0.6	0.75	0.711538	SERINC2
hsa_circRNA_028162	0.6	0.607692	0.575	0.5	ANKRD13A
hsa_circRNA_101237	0.664706	0.584615	0.925	0.865385	CDK8
hsa_circRNA_042437	0.6	0.6	0.6	0.403846	SPECC1
hsa_circRNA_001622	0.535294	0.530769	0.55	0.538462	SLAMF6
hsa_circRNA_400172	0.488235	0.484615	0.5	0.5	PHACTR4
hsa_circRNA_406193	0.623529	0.569231	0.8	0.634615	TXN2
hsa_circRNA_100828	0.6	0.446154	0.75	0.846154	DDB1
hsa_circRNA_102600	0.664706	0.646154	0.725	0.576923	PPP1R12C
hsa_circRNA_101703	0.558824	0.538462	0.625	0.576923	LITAF
hsa_circRNA_406900	0.535294	0.546154	0.5	0.557692	LOC101927181
hsa_circRNA_405907	0.682353	0.646154	0.8	0.557692	ANXA4
hsa_circRNA_102148	0.723529	0.661538	0.925	0.865385	BCAS3
hsa_circRNA_401357	0.535294	0.5	0.65	0.480769	GABRB3
hsa_circRNA_025489	0.635294	0.584615	0.8	0.692308	LRP6
hsa_circRNA_406823	0.682353	0.738462	0.5	0.673077	PPIL6
hsa_circRNA_101457	0.570588	0.592308	0.5	0.615385	HERC2P3
hsa_circRNA_009167	0.647059	0.638462	0.675	0.519231	CMTM4
hsa_circRNA_100108	0.782353	0.792308	0.75	0.596154	DHDDS
hsa_circRNA_003627	0.623529	0.638462	0.575	0.461538	RPA1
hsa_circRNA_102080	0.435294	0.461538	0.65	0.653846	PTGES3L-AARSD1
hsa_circRNA_102411	0.676471	0.684615	0.65	0.596154	MFSD12
hsa_circRNA_007952	0.641176	0.630769	0.675	0.538462	GIGYF2
hsa_circRNA_102493	0.564706	0.530769	0.675	0.730769	MEF2BNB-MEF2B
hsa_circRNA_401823	0.541176	0.515385	0.625	0.615385	UTP18
hsa_circRNA_103122	0.511765	0.592308	0.75	0.884615	DONSON
hsa_circRNA_102433	0.535294	0.507692	0.625	0.596154	HNRNPM
hsa_circRNA_053882	0.776471	0.738462	0.9	0.865385	TTC27
hsa_circRNA_101235	0.594118	0.569231	0.675	0.673077	PARP4
hsa_circRNA_100577	0.711765	0.769231	0.525	0.692308	MASTL
hsa_circRNA_102663	0.617647	0.6	0.675	0.538462	BIRC6
hsa_circRNA_405046	0.452941	0.469231	0.4	0.557692	C12orf55
hsa_circRNA_102684	0.823529	0.830769	0.8	0.557692	CRIM1
hsa_circRNA_000790	0.647059	0.723077	0.6	0.788462	HIPK1
hsa_circRNA_028595	0.641176	0.638462	0.65	0.557692	RNFT2
hsa_circRNA_092570	0.594118	0.453846	0.75	0.634615	MYO1G
hsa_circRNA_406403	0.676471	0.638462	0.8	0.615385	KLHL24
hsa_circRNA_092468	0.5	0.469231	0.6	0.557692	PDCD2L
hsa_circRNA_100357	0.7	0.653846	0.85	0.730769	GON4L
hsa_circRNA_102705	0.735294	0.738462	0.725	0.615385	MTA3
hsa_circRNA_405428	0.647059	0.607692	0.775	0.807692	HAGH
hsa_circRNA_006099	0.594118	0.576923	0.65	0.538462	ZNF133
hsa_circRNA_104454	0.670588	0.676923	0.65	0.461538	KMT2E
hsa_circRNA_006499	0.652941	0.684615	0.55	0.538462	GIN1
hsa_circRNA_104119	0.635294	0.592308	0.775	0.673077	RUNX2
hsa_circRNA_002988	0.576471	0.6	0.5	0.634615	CLEC16A
hsa_circRNA_101693	0.635294	0.638462	0.625	0.5	NMRAL1
hsa_circRNA_406006	0.541176	0.592308	0.625	0.634615	MED28P3
hsa_circRNA_101942	0.652941	0.676923	0.575	0.5	RPA1
hsa_circRNA_104688	0.7	0.676923	0.775	0.692308	ASAP1
hsa_circRNA_101848	0.682353	0.615385	0.9	0.788462	CIRH1A
hsa_circRNA_002567	0.582353	0.538462	0.725	0.711538	TMX3
hsa_circRNA_092551	0.635294	0.630769	0.65	0.576923	RAD50
hsa_circRNA_091000	0.594118	0.638462	0.55	0.692308	NONO
hsa_circRNA_022382	0.752941	0.730769	0.825	0.576923	FADS2
hsa_circRNA_008327	0.552941	0.561538	0.525	0.5	NOP58
hsa_circRNA_001725	0.694118	0.684615	0.725	0.634615	LMTK2
hsa_circRNA_008865	0.547059	0.546154	0.55	0.653846	DDX21
hsa_circRNA_101275	0.582353	0.553846	0.675	0.673077	TBC1D4
hsa_circRNA_103397	0.517647	0.507692	0.55	0.480769	SLMAP
hsa_circRNA_405498	0.647059	0.630769	0.7	0.519231	GCSH
hsa_circRNA_103033	0.688235	0.707692	0.625	0.480769	NCOA6
hsa_circRNA_104538	0.8	0.846154	0.65	0.711538	LMBR1
hsa_circRNA_000662	0.770588	0.707692	0.975	0.846154	BC037891
hsa_circRNA_046948	0.805882	0.769231	0.925	0.730769	TUBB6
hsa_circRNA_101968	0.805882	0.746154	1	1	GPS2
hsa_circRNA_104411	0.705882	0.715385	0.675	0.673077	POM121C
hsa_circRNA_101630	0.705882	0.638462	0.925	0.826923	PDE8A
hsa_circRNA_102415	0.747059	0.746154	0.75	0.5	MAP2K2
hsa_circRNA_400659	0.517647	0.538462	0.45	0.596154	PDZD8
hsa_circRNA_100098	0.770588	0.753846	0.825	0.615385	KDM1A
hsa_circRNA_406151	0.576471	0.469231	0.725	0.615385	BRWD1
hsa_circRNA_404808	0.764706	0.769231	0.75	0.5	CNNM2
hsa_circRNA_002904	0.494118	0.492308	0.5	0.538462	LPXN
hsa_circRNA_102699	0.582353	0.607692	0.5	0.615385	MAP4K3
hsa_circRNA_101188	0.611765	0.576923	0.725	0.673077	TMEM120B
hsa_circRNA_002178	0.570588	0.538462	0.675	0.576923	RPPH1
hsa_circRNA_100503	0.658824	0.653846	0.675	0.557692	AKT3
hsa_circRNA_404918	0.682353	0.646154	0.8	0.730769	NOX4
hsa_circRNA_405477	0.564706	0.576923	0.525	0.480769	LCAT
hsa_circRNA_101403	0.676471	0.623077	0.85	0.75	MLH3
hsa_circRNA_101538	0.488235	0.469231	0.55	0.576923	ANXA2
hsa_circRNA_405624	0.841176	0.823077	0.9	0.596154	ABCA5
hsa_circRNA_404467	0.652941	0.623077	0.75	0.692308	PHACTR4
hsa_circRNA_100013	0.5	0.507692	0.475	0.442308	GNB1
hsa_circRNA_007390	0.611765	0.592308	0.675	0.615385	NPTN
hsa_circRNA_400959	0.635294	0.746154	0.725	0.865385	DIP2B
hsa_circRNA_102475	0.582353	0.584615	0.575	0.576923	MYO9B
hsa_circRNA_081888	0.564706	0.546154	0.625	0.461538	COG5
hsa_circRNA_402565	0.811765	0.769231	0.95	0.807692	EDEM2
hsa_circRNA_104897	0.794118	0.769231	0.875	0.730769	PAPPA
hsa_circRNA_002042	0.452941	0.469231	0.4	0.576923	WDR37
hsa_circRNA_019618	0.711765	0.692308	0.775	0.576923	MGEA5
hsa_circRNA_000168	0.570588	0.469231	0.7	0.653846	DENND1B
hsa_circRNA_105029	0.652941	0.661538	0.625	0.576923	THOC2
hsa_circRNA_101099	0.658824	0.646154	0.7	0.461538	CPSF6
hsa_circRNA_020302	0.570588	0.569231	0.575	0.557692	CPXM2
hsa_circRNA_104872	0.576471	0.592308	0.525	0.519231	SUSD1
hsa_circRNA_104640	0.652941	0.607692	0.8	0.769231	CSPP1
hsa_circRNA_103029	0.694118	0.661538	0.8	0.653846	ITCH
hsa_circRNA_029813	0.488235	0.530769	0.65	0.711538	RPL21
hsa_circRNA_003850	0.717647	0.692308	0.8	0.634615	HTT
hsa_circRNA_100199	0.5	0.515385	0.55	0.538462	RNF220
hsa_circRNA_104368	0.829412	0.815385	0.875	0.615385	TNS3
hsa_circRNA_101901	0.647059	0.684615	0.475	0.615385	BANP
hsa_circRNA_100157	0.605882	0.607692	0.6	0.576923	AK2
hsa_circRNA_102065	0.794118	0.784615	0.825	0.480769	MED24
hsa_circRNA_103670	0.552941	0.569231	0.5	0.692308	CNOT6L
hsa_circRNA_100103	0.664706	0.638462	0.75	0.653846	CEP85
hsa_circRNA_104988	0.535294	0.530769	0.45	0.557692	ZFX
hsa_circRNA_005525	0.647059	0.692308	0.5	0.730769	ATP8B1
hsa_circRNA_403745	0.429412	0.446154	0.625	0.538462	AGPAT4
hsa_circRNA_404688	0.664706	0.392308	0.85	0.807692	OPN3
hsa_circRNA_001499	0.870588	0.830769	1	0.865385	AP3B1
hsa_circRNA_004893	0.4	0.661538	0.6	0.692308	PTP4A2
hsa_circRNA_007293	0.841176	0.838462	0.85	0.519231	COPZ2
hsa_circRNA_103494	0.688235	0.646154	0.825	0.75	MBNL1
hsa_circRNA_103451	0.711765	0.7	0.75	0.711538	MYLK
hsa_circRNA_406022	0.741176	0.692308	0.9	0.711538	ALS2CR12
hsa_circRNA_103790	0.817647	0.8	0.875	0.615385	MARCH6
hsa_circRNA_100423	0.558824	0.6	0.575	0.711538	NEK7
hsa_circRNA_406431	0.505882	0.484615	0.575	0.634615	UVSSA
hsa_circRNA_103533	0.552941	0.561538	0.525	0.519231	PARL
hsa_circRNA_044067	0.676471	0.692308	0.625	0.576923	GRN
hsa_circRNA_005874	0.623529	0.607692	0.675	0.653846	USPL1
hsa_circRNA_001241	0.741176	0.746154	0.725	0.557692	CUL4A
hsa_circRNA_404823	0.6	0.6	0.6	0.519231	FAM196A
hsa_circRNA_102798	0.764706	0.792308	0.675	0.442308	SEPT10
hsa_circRNA_405661	0.5	0.453846	0.65	0.653846	ZNF519
hsa_circRNA_102064	0.529412	0.492308	0.65	0.634615	ERBB2
hsa_circRNA_100873	0.505882	0.415385	0.8	0.788462	PPFIA1
hsa_circRNA_043509	0.511765	0.507692	0.525	0.557692	CASC3
hsa_circRNA_104035	0.458824	0.5	0.675	0.615385	MAPK9
hsa_circRNA_405939	0.588235	0.638462	0.575	0.826923	NPAS2
hsa_circRNA_103376	0.705882	0.7	0.725	0.519231	RBM6
hsa_circRNA_100518	0.670588	0.715385	0.525	0.653846	ZMYND11
hsa_circRNA_002603	0.576471	0.569231	0.6	0.576923	UBR3
hsa_circRNA_405947	0.588235	0.576923	0.625	0.5	C2orf76
hsa_circRNA_101037	0.817647	0.761538	1	0.788462	TMTC1
hsa_circRNA_406724	0.552941	0.584615	0.45	0.653846	CNOT6
hsa_circRNA_103242	0.623529	0.638462	0.575	0.5	CCDC134
hsa_circRNA_406773	0.629412	0.630769	0.625	0.480769	MOCS1
hsa_circRNA_100416	0.647059	0.661538	0.6	0.538462	CACNA1E
hsa_circRNA_104909	0.623529	0.623077	0.625	0.5	DENND1A
hsa_circRNA_003982	0.641176	0.630769	0.675	0.634615	FOXO3B
hsa_circRNA_001124	0.776471	0.8	0.7	0.634615	ING5
hsa_circRNA_404522	0.429412	0.415385	0.525	0.384615	INADL
hsa_circRNA_104820	0.523529	0.546154	0.55	0.615385	FAM120A
hsa_circRNA_400935	0.541176	0.538462	0.55	0.576923	PPHLN1
hsa_circRNA_092390	0.517647	0.538462	0.55	0.538462	PPP6R3
hsa_circRNA_058175	0.582353	0.592308	0.45	0.576923	XRCC5
hsa_circRNA_085743	0.505882	0.576923	0.725	0.673077	PTK2
hsa_circRNA_001927	0.747059	0.761538	0.7	0.461538	ITGB1BP2
hsa_circRNA_008143	0.652941	0.630769	0.725	0.423077	RBM39
hsa_circRNA_104846	0.641176	0.661538	0.575	0.557692	TEX10
hsa_circRNA_103531	0.805882	0.784615	0.875	0.711538	YEATS2
hsa_circRNA_102179	0.794118	0.776923	0.85	0.634615	PRKCA
hsa_circRNA_103467	0.447059	0.461538	0.6	0.596154	RAB7A
hsa_circRNA_405581	0.523529	0.561538	0.6	0.673077	STAT5A
hsa_circRNA_002141	0.470588	0.484615	0.575	0.5	ZDBF2
hsa_circRNA_102443	0.588235	0.530769	0.775	0.730769	AP1M2
hsa_circRNA_104335	0.664706	0.676923	0.625	0.423077	MPP6
hsa_circRNA_101212	0.770588	0.769231	0.775	0.557692	GLT1D1
hsa_circRNA_404475	0.723529	0.707692	0.775	0.557692	ZMYM4
hsa_circRNA_102144	0.576471	0.569231	0.6	0.615385	USP32
hsa_circRNA_075706	0.805882	0.769231	0.925	0.75	NUP153
hsa_circRNA_100053	0.664706	0.692308	0.575	0.673077	MFN2
hsa_circRNA_101105	0.552941	0.7	0.925	0.923077	NAV3
hsa_circRNA_404515	0.682353	0.638462	0.825	0.730769	ZYG11B
hsa_circRNA_102373	0.917647	0.9	0.975	0.788462	TCF4
hsa_circRNA_104078	0.594118	0.453846	0.75	0.711538	CDKAL1
hsa_circRNA_001683	0.682353	0.692308	0.65	0.519231	NUPL2
hsa_circRNA_400678	0.582353	0.430769	0.625	0.596154	FANK1
hsa_circRNA_100506	0.805882	0.792308	0.85	0.596154	ADSS
hsa_circRNA_406826	0.6	0.553846	0.75	0.692308	FIG4
hsa_circRNA_092419	0.635294	0.630769	0.65	0.596154	SLTM
hsa_circRNA_068772	0.647059	0.684615	0.475	0.673077	LMLN
hsa_circRNA_008786	0.611765	0.630769	0.45	0.576923	NEMF
hsa_circRNA_102314	0.611765	0.607692	0.625	0.538462	ABHD3
hsa_circRNA_406046	0.747059	0.723077	0.825	0.653846	AAMP
hsa_circRNA_104354	0.658824	0.630769	0.75	0.403846	COA1
hsa_circRNA_104052	0.647059	0.4	0.8	0.653846	CDYL
hsa_circRNA_400379	0.617647	0.407692	0.7	0.596154	ARL8A
hsa_circRNA_005701	0.564706	0.553846	0.6	0.576923	TMEM109
hsa_circRNA_012722	0.823529	0.830769	0.8	0.576923	OMA1
hsa_circRNA_052834	0.482353	0.476923	0.5	0.461538	SDC1
hsa_circRNA_100185	0.770588	0.8	0.675	0.519231	SCMH1
hsa_circRNA_035301	0.576471	0.630769	0.4	0.596154	MAPK6
hsa_circRNA_051546	0.588235	0.576923	0.625	0.576923	SNRPD2
hsa_circRNA_100501	0.594118	0.546154	0.75	0.692308	FMN2
hsa_circRNA_101850	0.5	0.553846	0.675	0.730769	CIRH1A
hsa_circRNA_104338	0.505882	0.523077	0.55	0.615385	CREB5
hsa_circRNA_400032	0.611765	0.415385	0.7	0.538462	KSR1
hsa_circRNA_060502	0.594118	0.538462	0.775	0.673077	ADA
hsa_circRNA_407021	0.7	0.723077	0.625	0.5	KIAA1147
hsa_circRNA_044097	0.664706	0.653846	0.7	0.557692	EFTUD2
hsa_circRNA_102391	0.5	0.461538	0.625	0.615385	ZNF236
hsa_circRNA_062912	0.570588	0.561538	0.6	0.576923	EIF4ENIF1
hsa_circRNA_007673	0.582353	0.6	0.525	0.519231	RPRD1B
hsa_circRNA_067161	0.658824	0.7	0.475	0.634615	TPRA1
hsa_circRNA_101259	0.552941	0.569231	0.5	0.576923	VWA8
hsa_circRNA_001718	0.647059	0.607692	0.775	0.807692	STYXL1
hsa_circRNA_004675	0.552941	0.538462	0.6	0.653846	KCNJ6
hsa_circRNA_103969	0.576471	0.615385	0.55	0.711538	ANKHD1
hsa_circRNA_006518	0.747059	0.753846	0.725	0.519231	GK
hsa_circRNA_001544	0.611765	0.615385	0.6	0.519231	NR3C1
hsa_circRNA_092148	0.688235	0.684615	0.7	0.634615	MPP1
hsa_circRNA_100476	0.588235	0.623077	0.525	0.653846	COG2
hsa_circRNA_067524	0.564706	0.576923	0.525	0.519231	PIK3CB
hsa_circRNA_405748	0.435294	0.423077	0.475	0.519231	HAUS8
hsa_circRNA_103306	0.488235	0.615385	0.925	0.884615	SATB1
hsa_circRNA_101899	0.623529	0.584615	0.75	0.711538	KLHDC4
hsa_circRNA_058230	0.470588	0.492308	0.6	0.673077	PNKD
hsa_circRNA_091053	0.547059	0.538462	0.575	0.576923	RPS4X
hsa_circRNA_091419	0.476471	0.492308	0.425	0.711538	RPL39
hsa_circRNA_100823	0.729412	0.869231	0.725	0.942308	LPXN
hsa_circRNA_400455	0.7	0.730769	0.6	0.557692	ARID4B
hsa_circRNA_008359	0.623529	0.684615	0.575	0.788462	TMEM135
hsa_circRNA_069837	0.570588	0.630769	0.625	0.596154	SRP72
hsa_circRNA_006759	0.758824	0.761538	0.75	0.615385	WDPCP
hsa_circRNA_100825	0.541176	0.561538	0.525	0.538462	PATL1
hsa_circRNA_100039	0.564706	0.607692	0.425	0.769231	RERE
hsa_circRNA_104653	0.647059	0.661538	0.6	0.730769	PTDSS1
hsa_circRNA_039400	0.541176	0.553846	0.85	0.75	FTO
hsa_circRNA_004993	0.6	0.623077	0.525	0.5	XLOC_003195
hsa_circRNA_005828	0.911765	0.915385	0.9	0.5	WAPAL
hsa_circRNA_100756	0.711765	0.630769	0.975	0.846154	ST5
hsa_circRNA_041099	0.629412	0.592308	0.75	0.673077	TCF25
hsa_circRNA_104214	0.582353	0.638462	0.6	0.711538	STXBP5
hsa_circRNA_104455	0.617647	0.638462	0.55	0.653846	KMT2E
hsa_circRNA_100239	0.729412	0.684615	0.875	0.769231	DHCR24
hsa_circRNA_104545	0.482353	0.484615	0.475	0.538462	DNAJB6
hsa_circRNA_102603	0.535294	0.469231	0.75	0.692308	ZNF606
hsa_circRNA_104577	0.611765	0.646154	0.5	0.538462	EXTL3
hsa_circRNA_101390	0.817647	0.807692	0.85	0.596154	PCNX
hsa_circRNA_103295	0.605882	0.607692	0.6	0.596154	CAND2
hsa_circRNA_001747	0.623529	0.584615	0.75	0.673077	MCU
hsa_circRNA_101570	0.535294	0.569231	0.425	0.557692	ZWILCH
hsa_circRNA_006131	0.647059	0.638462	0.675	0.576923	SYNCRIP
hsa_circRNA_103919	0.547059	0.546154	0.55	0.461538	CAST
hsa_circRNA_102139	0.652941	0.630769	0.725	0.538462	USP32
hsa_circRNA_005219	0.576471	0.569231	0.6	0.557692	STK35
hsa_circRNA_087962	0.552941	0.561538	0.525	0.557692	LPAR1
hsa_circRNA_103082	0.594118	0.607692	0.55	0.557692	TMEM189
hsa_circRNA_103141	0.6	0.561538	0.725	0.596154	PDXK
hsa_circRNA_101846	0.629412	0.661538	0.525	0.673077	TANGO6
hsa_circRNA_007992	0.658824	0.661538	0.35	0.557692	RABGEF1
hsa_circRNA_055755	0.564706	0.546154	0.625	0.615385	COX5B
hsa_circRNA_101951	0.652941	0.653846	0.65	0.5	ZZEF1
hsa_circRNA_103386	0.594118	0.584615	0.625	0.615385	VPRBP
hsa_circRNA_101242	0.523529	0.546154	0.55	0.615385	PAN3
hsa_circRNA_403720	0.623529	0.646154	0.55	0.807692	AIG1
hsa_circRNA_104307	0.541176	0.523077	0.75	0.692308	DAGLB
hsa_circRNA_406888	0.552941	0.5	0.725	0.826923	SERAC1
hsa_circRNA_100699	0.435294	0.546154	0.925	0.961538	ATE1
hsa_circRNA_008675	0.652941	0.738462	0.625	0.826923	ZNFX1
hsa_circRNA_406818	0.588235	0.561538	0.675	0.480769	C6orf203
hsa_circRNA_027934	0.576471	0.546154	0.675	0.711538	HSP90B1
hsa_circRNA_007286	0.505882	0.469231	0.625	0.615385
hsa_circRNA_012494	0.547059	0.515385	0.65	0.673077	ZFYVE9
hsa_circRNA_100198	0.570588	0.446154	0.625	0.596154	ERI3
hsa_circRNA_101224	0.647059	0.584615	0.85	0.903846	PSPC1
hsa_circRNA_024829	0.570588	0.515385	0.75	0.711538	ETS1
hsa_circRNA_406060	0.6	0.615385	0.55	0.576923	DIS3L2
hsa_circRNA_405527	0.564706	0.561538	0.575	0.519231	TRPV1
hsa_circRNA_102429	0.676471	0.653846	0.75	0.576923	RFX2
hsa_circRNA_401118	0.547059	0.553846	0.525	0.557692	ZMYM2
hsa_circRNA_102220	0.670588	0.684615	0.625	0.480769	SLC38A10
hsa_circRNA_000749	0.576471	0.607692	0.475	0.384615	BACH2
hsa_circRNA_104099	0.694118	0.684615	0.725	0.538462	SCUBE3
hsa_circRNA_088498	0.635294	0.661538	0.55	0.653846	PSMB7
hsa_circRNA_008822	0.576471	0.630769	0.6	0.711538	ZNF577
hsa_circRNA_060184	0.558824	0.661538	0.775	0.807692	MYL9
hsa_circRNA_405873	0.582353	0.576923	0.6	0.538462	EPAS1
hsa_circRNA_001658	0.552941	0.569231	0.5	0.557692	JAZF1
hsa_circRNA_406277	0.758824	0.738462	0.825	0.730769	PRKAR2A
hsa_circRNA_404892	0.670588	0.684615	0.625	0.576923	ARL2-SNX15
hsa_circRNA_020068	0.647059	0.623077	0.725	0.711538	ABLIM1
hsa_circRNA_103542	0.494118	0.492308	0.5	0.576923	EIF4A2
hsa_circRNA_104487	0.576471	0.592308	0.525	0.615385	TMEM209
hsa_circRNA_404711	0.617647	0.592308	0.7	0.692308	AKR1E2
hsa_circRNA_000200	0.752941	0.784615	0.65	0.865385	C16orf72
hsa_circRNA_405143	0.517647	0.546154	0.725	0.75	TPT1
hsa_circRNA_000163	0.535294	0.576923	0.6	0.673077	QSOX1
hsa_circRNA_402670	0.576471	0.623077	0.575	0.634615	CBS
hsa_circRNA_092363	0.635294	0.661538	0.55	0.538462	USP48
hsa_circRNA_101975	0.647059	0.630769	0.7	0.538462	CNTROB
hsa_circRNA_402126	0.476471	0.569231	0.825	0.884615	GRWD1
hsa_circRNA_100972	0.947059	0.969231	0.875	0.576923	ARHGEF12
hsa_circRNA_404644	0.588235	0.684615	0.725	0.788462	MDM4
hsa_circRNA_102250	0.6	0.6	0.6	0.5	TBCD
hsa_circRNA_101248	0.558824	0.592308	0.45	0.788462	NBEA
hsa_circRNA_008534	0.494118	0.569231	0.75	0.884615	PEX13
hsa_circRNA_101523	0.688235	0.646154	0.825	0.75	TMOD3
hsa_circRNA_102991	0.523529	0.553846	0.575	0.692308	TMEM230
hsa_circRNA_008452	0.558824	0.515385	0.7	0.634615	BRWD1
hsa_circRNA_072132	0.705882	0.661538	0.85	0.75	RAI14
hsa_circRNA_071439	0.852941	0.823077	0.95	0.769231	C4orf27
hsa_circRNA_103721	0.647059	0.569231	0.9	0.769231	SEC24B
hsa_circRNA_100630	0.552941	0.507692	0.7	0.673077	KAT6B
hsa_circRNA_405260	0.517647	0.523077	0.5	0.480769	YLPM1
hsa_circRNA_043630	0.705882	0.676923	0.8	0.711538	KRT16
hsa_circRNA_405803	0.670588	0.630769	0.8	0.653846	CARD8
hsa_circRNA_406283	0.717647	0.661538	0.9	0.673077	CACNA2D3
hsa_circRNA_003722	0.641176	0.638462	0.65	0.538462	FAM45A
hsa_circRNA_086154	0.688235	0.623077	0.9	0.865385	ARHGAP39
hsa_circRNA_102110	0.405882	0.384615	0.475	0.615385	KPNB1
hsa_circRNA_404600	0.641176	0.623077	0.7	0.442308	SDHC
hsa_circRNA_402906	0.605882	0.638462	0.5	0.673077	C3orf38
hsa_circRNA_102128	0.641176	0.369231	0.675	0.634615	SPAG9
hsa_circRNA_008358	0.576471	0.569231	0.6	0.653846	PPP1R21
hsa_circRNA_101264	0.470588	0.538462	0.75	0.692308	FAM124A
hsa_circRNA_104460	0.588235	0.6	0.45	0.557692	SYPL1
hsa_circRNA_001655	0.652941	0.684615	0.55	0.519231
hsa_circRNA_058619	0.552941	0.515385	0.675	0.615385	SP100
hsa_circRNA_104418	0.570588	0.576923	0.55	0.442308	PTPN12
hsa_circRNA_100836	0.576471	0.630769	0.6	0.711538	BSCL2
hsa_circRNA_406110	0.617647	0.653846	0.5	0.692308	SERINC3
hsa_circRNA_043602	0.682353	0.630769	0.85	0.653846	JUP
hsa_circRNA_005250	0.605882	0.653846	0.55	0.673077	CDC14B
hsa_circRNA_100424	0.647059	0.592308	0.825	0.711538	NAV1
hsa_circRNA_001023	0.676471	0.669231	0.7	0.673077	TP53I11
hsa_circRNA_102310	0.470588	0.507692	0.65	0.730769	CEP192
hsa_circRNA_089652	0.770588	0.776923	0.75	0.557692	TPRN
hsa_circRNA_103203	0.658824	0.707692	0.5	0.730769	PRR14L
hsa_circRNA_100548	0.652941	0.715385	0.55	0.769231	UPF2
hsa_circRNA_100521	0.676471	0.676923	0.675	0.5	WDR37
hsa_circRNA_004745	0.723529	0.7	0.8	0.634615	AP2B1
hsa_circRNA_008623	0.823529	0.838462	0.775	0.576923	PIP5K1A
hsa_circRNA_101216	0.623529	0.623077	0.625	0.480769	ANKLE2
hsa_circRNA_000874	0.488235	0.515385	0.6	0.596154	EEF2
hsa_circRNA_023420	0.917647	0.930769	0.875	0.538462	LAMTOR1
hsa_circRNA_013298	0.752941	0.746154	0.775	0.673077	SLC35A3
hsa_circRNA_404723	0.447059	0.584615	0.55	0.557692	ST8SIA6
hsa_circRNA_000164	0.741176	0.776923	0.625	0.75	ACBD6
hsa_circRNA_023006	0.5	0.515385	0.55	0.711538	CCS
hsa_circRNA_104402	0.617647	0.607692	0.65	0.615385	GTF2IRD2
hsa_circRNA_001569	0.7	0.7	0.7	0.576923	IRF4
hsa_circRNA_102056	0.794118	0.769231	0.875	0.615385	SOCS7
hsa_circRNA_079208	0.629412	0.607692	0.7	0.711538	GNA12
hsa_circRNA_003163	0.464706	0.453846	0.5	0.442308	TLR5
hsa_circRNA_407027	0.5	0.469231	0.6	0.673077	RHEB
hsa_circRNA_079265	0.423529	0.630769	0.6	0.903846	ACTB
hsa_circRNA_404954	0.705882	0.715385	0.675	0.576923	CACNA1C-AS1
hsa_circRNA_406924	0.605882	0.738462	0.825	0.846154	CTB-119C2.1
hsa_circRNA_000644	0.641176	0.584615	0.825	0.788462	XLOC_012735
hsa_circRNA_102781	0.6	0.684615	0.675	0.788462	DKFZp667P0924
hsa_circRNA_101604	0.547059	0.507692	0.675	0.557692	ETFA
hsa_circRNA_103738	0.694118	0.715385	0.625	0.538462	JADE1
hsa_circRNA_022602	0.747059	0.7	0.9	0.730769	RTN3
hsa_circRNA_007314	0.717647	0.653846	0.925	0.865385	BIVM
hsa_circRNA_104664	0.511765	0.507692	0.525	0.423077	PABPC1
hsa_circRNA_001498	0.664706	0.7	0.45	0.615385	GATAD2A
hsa_circRNA_001791	0.564706	0.553846	0.6	0.538462	ADAM9
hsa_circRNA_003997	0.794118	0.8	0.775	0.557692	CLMP
hsa_circRNA_089315	0.488235	0.492308	0.475	0.557692	GTF3C5
hsa_circRNA_055078	0.517647	0.569231	0.65	0.769231	AAK1
hsa_circRNA_103770	0.694118	0.638462	0.875	0.788462	TENM3
hsa_circRNA_061482	0.552941	0.607692	0.625	0.730769	EVA1C
hsa_circRNA_102108	0.529412	0.584615	0.65	0.711538	KPNB1
hsa_circRNA_001505	0.482353	0.569231	0.8	0.865385
hsa_circRNA_006235	0.564706	0.530769	0.675	0.730769	SMCHD1
hsa_circRNA_026377	0.588235	0.615385	0.5	0.692308	KRT81
hsa_circRNA_103481	0.729412	0.707692	0.8	0.692308	ARMC8
hsa_circRNA_026468	0.658824	0.653846	0.675	0.519231	KRT8
hsa_circRNA_400037	0.529412	0.553846	0.45	0.557692	EXOC7
hsa_circRNA_103070	0.605882	0.584615	0.675	0.538462	UBE2C
hsa_circRNA_006251	0.564706	0.592308	0.525	0.576923	TET3
hsa_circRNA_087800	0.841176	0.807692	0.95	0.903846	NIPSNAP3B
hsa_circRNA_103427	0.452941	0.576923	0.55	0.576923	BBX
hsa_circRNA_403182	0.6	0.592308	0.625	0.653846	CCSER1
hsa_circRNA_005967	0.541176	0.507692	0.65	0.576923	KCNMA1
hsa_circRNA_103167	0.370588	0.369231	0.625	0.557692	UBE2L3
hsa_circRNA_103747	0.735294	0.753846	0.675	0.576923	ARHGAP10
hsa_circRNA_061825	0.5	0.538462	0.625	0.557692	TFF1
hsa_circRNA_402348	0.541176	0.561538	0.475	0.673077	SLC20A1
hsa_circRNA_001401	0.758824	0.761538	0.75	0.557692	C19orf18
hsa_circRNA_100080	0.564706	0.561538	0.575	0.423077	HP1BP3
hsa_circRNA_104525	0.582353	0.530769	0.75	0.865385	KMT2C
hsa_circRNA_101919	0.588235	0.569231	0.65	0.634615	TCF25
hsa_circRNA_049948	0.576471	0.607692	0.525	0.692308	MYO9B
hsa_circRNA_104894	0.805882	0.807692	0.8	0.5	PAPPA
hsa_circRNA_102628	0.476471	0.446154	0.575	0.673077	NBAS
hsa_circRNA_405435	0.582353	0.630769	0.575	0.692308	PMM2
hsa_circRNA_101943	0.817647	0.807692	0.85	0.673077	SMG6
hsa_circRNA_016661	0.588235	0.423077	0.625	0.596154	ENAH
hsa_circRNA_100225	0.458824	0.423077	0.575	0.5	EPS15
hsa_circRNA_404986	0.582353	0.592308	0.55	0.653846	CCDC91
hsa_circRNA_102999	0.611765	0.646154	0.5	0.788462	SNX5
hsa_circRNA_103137	0.705882	0.730769	0.625	0.711538	C2CD2
hsa_circRNA_103484	0.658824	0.723077	0.45	0.942308	GK5
hsa_circRNA_403314	0.529412	0.523077	0.55	0.576923	DROSHA
hsa_circRNA_021555	0.741176	0.761538	0.675	0.538462	MPPED2
hsa_circRNA_087659	0.511765	0.515385	0.6	0.653846	CCDC180
hsa_circRNA_101002	0.688235	0.630769	0.875	0.769231	GAPDH
hsa_circRNA_104089	0.682353	0.769231	0.6	0.730769	ZNRD1-AS1
hsa_circRNA_010994	0.711765	0.661538	0.875	0.692308	DHDDS
hsa_circRNA_004496	0.670588	0.638462	0.775	0.673077	VEGFC
hsa_circRNA_001409	0.741176	0.753846	0.7	0.692308	DGCR8
hsa_circRNA_406334	0.452941	0.492308	0.675	0.673077	KPNA1
hsa_circRNA_100702	0.529412	0.546154	0.475	0.615385	ATE1
hsa_circRNA_003101	0.423529	0.584615	0.45	0.596154	SLC25A26
hsa_circRNA_027545	0.541176	0.553846	0.5	0.5	CNOT2
hsa_circRNA_071668	0.652941	0.607692	0.8	0.711538	ZDHHC11
hsa_circRNA_102581	0.805882	0.776923	0.9	0.615385	DHX34
hsa_circRNA_090174	0.535294	0.592308	0.65	0.692308	GK
hsa_circRNA_101883	0.594118	0.553846	0.725	0.692308	PLCG2
hsa_circRNA_101875	0.623529	0.623077	0.625	0.576923	RFWD3
hsa_circRNA_079787	0.770588	0.715385	0.95	0.788462	DPY19L1P1
hsa_circRNA_406819	0.523529	0.469231	0.7	0.692308	BEND3
hsa_circRNA_004041	0.582353	0.523077	0.775	0.673077	DENND4B
hsa_circRNA_080272	0.752941	0.784615	0.65	0.692308	CCT6A
hsa_circRNA_100533	0.564706	0.546154	0.625	0.538462	PFKP
hsa_circRNA_076094	0.794118	0.738462	0.975	0.75	SCUBE3
hsa_circRNA_405301	0.829412	0.815385	0.875	0.557692	TJP1
hsa_circRNA_040801	0.623529	0.584615	0.75	0.576923	SLC7A5
hsa_circRNA_406341	0.7	0.707692	0.675	0.576923	SNX4
hsa_circRNA_401403	0.588235	0.569231	0.65	0.538462	PATL2
hsa_circRNA_101747	0.564706	0.576923	0.475	0.596154	C16orf62
hsa_circRNA_013240	0.688235	0.684615	0.7	0.596154	F3
hsa_circRNA_100186	0.676471	0.661538	0.725	0.461538	SCMH1
hsa_circRNA_405868	0.582353	0.553846	0.675	0.538462	PPM1B
hsa_circRNA_005433	0.611765	0.630769	0.55	0.557692	LOC729218
hsa_circRNA_406466	0.623529	0.407692	0.725	0.653846	PDS5A
hsa_circRNA_057948	0.7	0.707692	0.675	0.576923	CREB1
hsa_circRNA_104007	0.570588	0.584615	0.475	0.5	DOCK2
hsa_circRNA_103287	0.629412	0.669231	0.5	0.596154	ATG7
hsa_circRNA_100300	0.505882	0.538462	0.4	0.615385	SLC16A1
hsa_circRNA_046507	0.552941	0.492308	0.7	0.711538	TBCD
hsa_circRNA_001371	0.694118	0.638462	0.875	0.692308	YEATS2
hsa_circRNA_101378	0.541176	0.553846	0.5	0.576923	SUSD6
hsa_circRNA_104028	0.558824	0.561538	0.55	0.461538	AACSP1
hsa_circRNA_001389	0.647059	0.630769	0.7	0.634615	GAS8
hsa_circRNA_104527	0.652941	0.661538	0.625	0.519231	KMT2C
hsa_circRNA_028671	0.552941	0.523077	0.65	0.615385	TAOK3
hsa_circRNA_035775	0.647059	0.615385	0.75	0.653846	HERC1
hsa_circRNA_000807	0.729412	0.792308	0.525	0.769231	NEK7
hsa_circRNA_001354	0.435294	0.423077	0.525	0.480769	TIPARP
hsa_circRNA_002699	0.741176	0.738462	0.75	0.538462	MET
hsa_circRNA_404633	0.711765	0.715385	0.7	0.538462
hsa_circRNA_100908	0.541176	0.5	0.675	0.653846	PICALM
hsa_circRNA_402272	0.788235	0.776923	0.825	0.692308	USP34
hsa_circRNA_102007	0.635294	0.638462	0.625	0.480769	WSB1
hsa_circRNA_004797	0.552941	0.538462	0.6	0.576923	CNIH3
hsa_circRNA_046204	0.470588	0.561538	0.575	0.711538	NPLOC4
hsa_circRNA_406638	0.705882	0.776923	0.525	0.75	ARSK
hsa_circRNA_000569	0.417647	0.430769	0.625	0.711538	ZFC3H1
hsa_circRNA_406257	0.658824	0.684615	0.575	0.730769	GOLGA4
hsa_circRNA_101675	0.558824	0.576923	0.5	0.615385	UBE2I
hsa_circRNA_103204	0.488235	0.469231	0.55	0.557692	DEPDC5
hsa_circRNA_100772	0.670588	0.646154	0.75	0.615385	KIF18A
hsa_circRNA_005776	0.494118	0.476923	0.55	0.634615	ZNF236
hsa_circRNA_101921	0.676471	0.630769	0.825	0.711538	TCF25
hsa_circRNA_101830	0.611765	0.584615	0.7	0.615385	CTCF
hsa_circRNA_004868	0.547059	0.553846	0.525	0.576923	B4GALT5
hsa_circRNA_401006	0.535294	0.5	0.65	0.75	NUDT4
hsa_circRNA_102125	0.529412	0.546154	0.475	0.538462	SPAG9
hsa_circRNA_003073	0.694118	0.653846	0.825	0.615385	ITCH
hsa_circRNA_000106	0.694118	0.753846	0.5	0.75	CEPT1
hsa_circRNA_102393	0.794118	0.753846	0.925	0.769231	NFATC1
hsa_circRNA_077122	0.617647	0.646154	0.475	0.596154	PHIP
hsa_circRNA_405246	0.717647	0.7	0.775	0.596154	MAX
hsa_circRNA_402563	0.558824	0.523077	0.675	0.634615	EIF2S2
hsa_circRNA_002008	0.594118	0.653846	0.6	0.769231	MYL6
hsa_circRNA_100104	0.764706	0.746154	0.825	0.653846	DHDDS
hsa_circRNA_104334	0.558824	0.576923	0.5	0.557692	MPP6
hsa_circRNA_001393	0.547059	0.553846	0.525	0.480769	SETBP1
hsa_circRNA_000937	0.711765	0.692308	0.775	0.480769	BCKDHA
hsa_circRNA_405012	0.605882	0.623077	0.55	0.538462	MYO1A
hsa_circRNA_005068	0.547059	0.523077	0.625	0.5	TMCO4
hsa_circRNA_008883	0.423529	0.438462	0.625	0.576923	CAPN15
hsa_circRNA_047463	0.829412	0.838462	0.8	0.480769	TPGS2
hsa_circRNA_102408	0.447059	0.469231	0.375	0.519231	THOP1
hsa_circRNA_101426	0.629412	0.607692	0.7	0.615385	CCDC88C
hsa_circRNA_002537	0.511765	0.530769	0.45	0.653846	UBE2V2
hsa_circRNA_403867	0.641176	0.646154	0.625	0.480769	GATAD1
hsa_circRNA_004289	0.7	0.623077	0.95	0.826923	KHDRBS1
hsa_circRNA_400091	0.458824	0.507692	0.7	0.692308	TJAP1
hsa_circRNA_004997	0.488235	0.515385	0.6	0.615385	ZDHHC5
hsa_circRNA_102381	0.452941	0.438462	0.5	0.557692	PIGN
hsa_circRNA_104876	0.670588	0.7	0.575	0.615385	SUSD1
hsa_circRNA_101605	0.623529	0.630769	0.6	0.461538	ETFA
hsa_circRNA_011885	0.735294	0.746154	0.7	0.673077	PPT1
hsa_circRNA_400499	0.458824	0.476923	0.4	0.557692	GDI2
hsa_circRNA_068697	0.647059	0.692308	0.5	0.615385	DLG1
hsa_circRNA_104645	0.558824	0.592308	0.45	0.75	STAU2
hsa_circRNA_101008	0.476471	0.430769	0.625	0.730769	RIMKLB
hsa_circRNA_403738	0.9	0.876923	0.975	0.557692	TULP4
hsa_circRNA_092455	0.735294	0.730769	0.75	0.557692	CFD
hsa_circRNA_401887	0.688235	0.692308	0.675	0.538462	PGS1
hsa_circRNA_102088	0.641176	0.707692	0.575	0.75	HDAC5
hsa_circRNA_406474	0.541176	0.546154	0.525	0.538462	SLAIN2
hsa_circRNA_104145	0.835294	0.846154	0.8	0.692308	IBTK
hsa_circRNA_100387	0.588235	0.638462	0.575	0.769231	PRRC2C
hsa_circRNA_100260	0.582353	0.615385	0.525	0.730769	ANKRD13C
hsa_circRNA_102134	0.494118	0.576923	0.775	0.807692	VMP1
hsa_circRNA_405638	0.494118	0.523077	0.6	0.557692	RNF213
hsa_circRNA_086026	0.6	0.530769	0.825	0.769231	BOP1
hsa_circRNA_001775	0.641176	0.630769	0.675	0.557692	ESYT2
hsa_circRNA_404790	0.452941	0.469231	0.6	0.576923	TNKS2
hsa_circRNA_405386	0.517647	0.492308	0.6	0.634615	PARP6
hsa_circRNA_101852	0.335294	0.361538	0.75	0.653846	SNTB2
hsa_circRNA_001621	0.570588	0.561538	0.6	0.5	CASP8AP2
hsa_circRNA_003814	0.470588	0.476923	0.45	0.5	MDN1
hsa_circRNA_100111	0.676471	0.669231	0.7	0.538462	SLC9A1
hsa_circRNA_101298	0.676471	0.692308	0.625	0.634615	CARKD
hsa_circRNA_024310	0.635294	0.553846	0.9	0.807692	ZW10
hsa_circRNA_406464	0.570588	0.546154	0.65	0.538462	TLR1
hsa_circRNA_028882	0.664706	0.707692	0.475	0.653846	DYNLL1
hsa_circRNA_102262	0.782353	0.838462	0.6	0.673077	TBCD
hsa_circRNA_101654	0.547059	0.553846	0.475	0.442308	CHD2
hsa_circRNA_000771	0.658824	0.653846	0.675	0.5	PSME3
hsa_circRNA_102871	0.629412	0.6	0.725	0.807692	ITGAV
hsa_circRNA_001050	0.664706	0.730769	0.45	0.711538	MITD1
hsa_circRNA_402679	0.476471	0.530769	0.7	0.673077	MCM3AP
hsa_circRNA_103143	0.576471	0.646154	0.65	0.730769	TRAPPC10
hsa_circRNA_001844	0.805882	0.853846	0.65	0.692308	NAP1L1
hsa_circRNA_103686	0.705882	0.646154	0.9	0.788462	WDFY3
hsa_circRNA_024379	0.788235	0.761538	0.875	0.75	SIDT2
hsa_circRNA_401033	0.452941	0.469231	0.6	0.653846	CRY1
hsa_circRNA_014213	0.635294	0.653846	0.575	0.5	SPRR1B
hsa_circRNA_014784	0.523529	0.492308	0.625	0.634615	HDGF
hsa_circRNA_092418	0.447059	0.5	0.725	0.826923	B2M
hsa_circRNA_101525	0.758824	0.753846	0.775	0.538462	PIGB
hsa_circRNA_404246	0.676471	0.6	0.925	0.846154	ZNF483
hsa_circRNA_407200	0.811765	0.853846	0.675	0.596154	CENPP
hsa_circRNA_092398	0.523529	0.538462	0.475	0.519231	MED13L
hsa_circRNA_403165	0.652941	0.692308	0.525	0.615385	CDS1
hsa_circRNA_000368	0.747059	0.738462	0.775	0.596154	USP4
hsa_circRNA_404785	0.582353	0.553846	0.675	0.634615	TSPAN14
hsa_circRNA_100983	0.494118	0.530769	0.625	0.538462	STT3A
hsa_circRNA_102372	0.470588	0.615385	0.75	0.788462	POLI
hsa_circRNA_100303	0.723529	0.738462	0.675	0.5	MAGI3
hsa_circRNA_103015	0.523529	0.546154	0.55	0.576923	TPX2
hsa_circRNA_104950	0.547059	0.561538	0.5	0.442308	RAPGEF1
hsa_circRNA_406409	0.611765	0.630769	0.55	0.75	MAP3K13
hsa_circRNA_401717	0.664706	0.684615	0.6	0.576923	ZNF286A
hsa_circRNA_404882	0.552941	0.523077	0.8	0.75	LRP4
hsa_circRNA_104230	0.552941	0.546154	0.575	0.519231	CNKSR3
hsa_circRNA_400296	0.423529	0.492308	0.8	0.788462	PSMA5
hsa_circRNA_101410	0.564706	0.630769	0.65	0.788462	TTLL5
hsa_circRNA_406092	0.4	0.430769	0.7	0.615385	NINL
hsa_circRNA_101154	0.617647	0.607692	0.65	0.519231	MAPKAPK5
hsa_circRNA_401883	0.511765	0.515385	0.5	0.519231	QRICH2
hsa_circRNA_047903	0.505882	0.476923	0.6	0.576923	SERPINB5
hsa_circRNA_100478	0.564706	0.576923	0.475	0.557692	C1orf198
hsa_circRNA_406914	0.647059	0.653846	0.625	0.557692
hsa_circRNA_061107	0.617647	0.653846	0.5	0.653846	RPS21
hsa_circRNA_063725	0.617647	0.607692	0.65	0.538462	KIAA0930
hsa_circRNA_402789	0.529412	0.461538	0.75	0.730769	FGD5
hsa_circRNA_042994	0.570588	0.561538	0.6	0.461538	LRRC37B
hsa_circRNA_012389	0.682353	0.669231	0.725	0.461538	SPATA6
hsa_circRNA_102141	0.541176	0.546154	0.525	0.480769	USP32
hsa_circRNA_000676	0.788235	0.769231	0.85	0.615385	L3MBTL2
hsa_circRNA_406102	0.511765	0.530769	0.65	0.711538	NCOA6
hsa_circRNA_000464	0.576471	0.523077	0.75	0.653846	PSPC1
hsa_circRNA_015808	0.758824	0.684615	1	0.980769	NEK7
hsa_circRNA_101329	0.7	0.684615	0.75	0.538462	STXBP6
hsa_circRNA_100278	0.470588	0.469231	0.525	0.557692	RPL5
hsa_circRNA_404940	0.517647	0.492308	0.6	0.673077	ARCN1
hsa_circRNA_102624	0.582353	0.623077	0.45	0.634615	NBAS
hsa_circRNA_044370	0.776471	0.753846	0.85	0.634615	ATP5G1
hsa_circRNA_403705	0.505882	0.553846	0.65	0.788462	AKAP7
hsa_circRNA_104615	0.641176	0.653846	0.6	0.480769	SPIDR
hsa_circRNA_407192	0.682353	0.646154	0.8	0.692308	GNA14
hsa_circRNA_404570	0.582353	0.546154	0.7	0.711538	TRIM45
hsa_circRNA_002866	0.535294	0.515385	0.7	0.673077	ZNF562
hsa_circRNA_074270	0.617647	0.615385	0.625	0.557692	ANKHD1
hsa_circRNA_403141	0.658824	0.630769	0.75	0.557692	MOB1B
hsa_circRNA_049237	0.6	0.630769	0.5	0.596154	ICAM1
hsa_circRNA_406693	0.835294	0.884615	0.675	0.711538	PRELID2
hsa_circRNA_058656	0.547059	0.538462	0.575	0.519231	ARMC9
hsa_circRNA_102403	0.535294	0.569231	0.575	0.615385	DAZAP1
hsa_circRNA_101316	0.752941	0.761538	0.725	0.634615	METTL3
hsa_circRNA_104857	0.488235	0.546154	0.7	0.807692	TMEM245
hsa_circRNA_400059	0.523529	0.484615	0.55	0.538462	RRBP1
hsa_circRNA_104523	0.535294	0.6	0.675	0.711538	RHEB
hsa_circRNA_058992	0.576471	0.476923	0.75	0.807692	PPP1R7
hsa_circRNA_009161	0.694118	0.661538	0.8	0.673077	SLC20A2
hsa_circRNA_100329	0.676471	0.669231	0.7	0.615385	SETDB1
hsa_circRNA_008036	0.394118	0.438462	0.75	0.615385	RAB3GAP1
hsa_circRNA_004074	0.535294	0.538462	0.525	0.596154	GS1-259H13.2
hsa_circRNA_038539	0.611765	0.646154	0.5	0.5	SMG1P1
hsa_circRNA_070154	0.576471	0.561538	0.625	0.403846	FRAS1
hsa_circRNA_102912	0.576471	0.592308	0.475	0.576923	BARD1
hsa_circRNA_101051	0.641176	0.730769	0.65	0.807692	TROAP
hsa_circRNA_104400	0.676471	0.669231	0.7	0.480769	GTF2I
hsa_circRNA_101905	0.623529	0.630769	0.6	0.5	ACSF3
hsa_circRNA_405007	0.764706	0.753846	0.8	0.557692	SPRYD3
hsa_circRNA_102150	0.664706	0.676923	0.625	0.5	INTS2
hsa_circRNA_401999	0.6	0.607692	0.575	0.519231	SHC2
hsa_circRNA_048512	0.547059	0.523077	0.625	0.557692	PIP5K1C
hsa_circRNA_101207	0.552941	0.630769	0.7	0.788462	SLC15A4
hsa_circRNA_102904	0.476471	0.530769	0.5	0.576923	KANSL1L
hsa_circRNA_102614	0.5	0.476923	0.575	0.519231	ASAP2
hsa_circRNA_100979	0.558824	0.584615	0.475	0.634615	GRAMD1B
hsa_circRNA_102709	0.8	0.853846	0.625	0.673077	THADA
hsa_circRNA_043570	0.423529	0.476923	0.75	0.730769	TNS4
hsa_circRNA_060776	0.494118	0.523077	0.4	0.576923	STAU1
hsa_circRNA_405825	0.664706	0.684615	0.6	0.711538	KLF11
hsa_circRNA_100312	0.617647	0.623077	0.6	0.557692	MAN1A2
hsa_circRNA_104497	0.588235	0.569231	0.65	0.461538	EXOC4
hsa_circRNA_403373	0.570588	0.561538	0.6	0.557692	SERINC5
hsa_circRNA_082688	0.547059	0.569231	0.475	0.365385	PARP12
hsa_circRNA_100636	0.741176	0.769231	0.65	0.634615	CCSER2
hsa_circRNA_104982	0.488235	0.553846	0.725	0.75	TXLNG
hsa_circRNA_001452	0.694118	0.761538	0.525	0.807692	TMEM154
hsa_circRNA_100499	0.547059	0.484615	0.65	0.615385	MTR
hsa_circRNA_100236	0.617647	0.630769	0.575	0.711538	TMEM59
hsa_circRNA_045986	0.552941	0.5	0.725	0.653846	EIF4A3
hsa_circRNA_101071	0.547059	0.553846	0.525	0.557692	EIF4B
hsa_circRNA_031896	0.494118	0.576923	0.725	0.75	TMX1
hsa_circRNA_400187	0.758824	0.761538	0.75	0.576923	CSMD2
hsa_circRNA_104693	0.676471	0.646154	0.775	0.692308	ASAP1
hsa_circRNA_001880	0.629412	0.615385	0.675	0.692308	RAD23B
hsa_circRNA_085646	0.758824	0.738462	0.825	0.634615	AX746885
hsa_circRNA_100623	0.647059	0.669231	0.575	0.5	USP54
hsa_circRNA_101831	0.552941	0.569231	0.5	0.557692	CTCF
hsa_circRNA_400092	0.647059	0.7	0.475	0.634615	COL26A1
hsa_circRNA_405573	0.605882	0.615385	0.575	0.519231	CDK12
hsa_circRNA_101711	0.764706	0.815385	0.6	0.615385	PARN
hsa_circRNA_021866	0.623529	0.592308	0.725	0.634615	AMBRA1
hsa_circRNA_103153	0.652941	0.661538	0.625	0.557692	CECR2
hsa_circRNA_090237	0.670588	0.630769	0.8	0.653846	USP9X
hsa_circRNA_104774	0.664706	0.723077	0.475	0.596154	RNF38
hsa_circRNA_016266	0.535294	0.561538	0.55	0.788462	MAPKAPK2
hsa_circRNA_103067	0.694118	0.661538	0.8	0.711538	TOX2
hsa_circRNA_001688	0.547059	0.530769	0.6	0.480769	MPP6
hsa_circRNA_405445	0.552941	0.592308	0.575	0.730769	ABCC1
hsa_circRNA_102140	0.611765	0.546154	0.825	0.826923	USP32
hsa_circRNA_100178	0.423529	0.484615	0.775	0.711538	MFSD2A
hsa_circRNA_074407	0.805882	0.746154	1	0.903846	LARS
hsa_circRNA_101346	0.688235	0.676923	0.725	0.538462	SEC23A
hsa_circRNA_002373	0.6	0.561538	0.725	0.615385	M6PR
hsa_circRNA_406167	0.741176	0.838462	0.425	0.807692	COL6A2
hsa_circRNA_082317	0.588235	0.553846	0.7	0.596154	UBE2H
hsa_circRNA_101790	0.617647	0.6	0.675	0.634615	BOLA2
hsa_circRNA_402581	0.541176	0.492308	0.65	0.576923	ARHGAP40
hsa_circRNA_001457	0.652941	0.661538	0.625	0.519231
hsa_circRNA_103565	0.452941	0.476923	0.625	0.615385	DLG1
hsa_circRNA_031809	0.470588	0.446154	0.55	0.519231	NEMF
hsa_circRNA_009054	0.582353	0.569231	0.625	0.5	MCC
hsa_circRNA_406938	0.705882	0.792308	0.575	0.826923
hsa_circRNA_100061	0.847059	0.823077	0.925	0.5	DHRS3
hsa_circRNA_103530	0.670588	0.692308	0.6	0.634615	YEATS2
hsa_circRNA_101321	0.582353	0.569231	0.625	0.5	PRMT5
hsa_circRNA_406848	0.711765	0.676923	0.825	0.634615	SAMD3
hsa_circRNA_405715	0.535294	0.507692	0.675	0.615385	FZR1
hsa_circRNA_405321	0.688235	0.676923	0.725	0.576923	SPTBN5
hsa_circRNA_100390	0.617647	0.623077	0.6	0.576923	PRRC2C
hsa_circRNA_080252	0.547059	0.592308	0.6	0.865385	GBAS
hsa_circRNA_001842	0.588235	0.6	0.55	0.576923	SMU1
hsa_circRNA_101164	0.476471	0.469231	0.5	0.519231	RNFT2
hsa_circRNA_018634	0.570588	0.561538	0.6	0.519231	SAR1A
hsa_circRNA_101182	0.694118	0.692308	0.7	0.557692	SPPL3
hsa_circRNA_403106	0.541176	0.492308	0.7	0.673077	TBC1D1
hsa_circRNA_091743	0.588235	0.546154	0.725	0.653846	BGN
hsa_circRNA_403397	0.576471	0.561538	0.625	0.711538	GPR98
hsa_circRNA_103044	0.647059	0.646154	0.65	0.423077	RBM39
hsa_circRNA_104245	0.6	0.584615	0.65	0.5	ZDHHC14
hsa_circRNA_104633	0.552941	0.530769	0.625	0.557692	ASPH
hsa_circRNA_086359	0.617647	0.669231	0.55	0.653846	PTPRD
hsa_circRNA_403328	0.547059	0.507692	0.675	0.634615	PPAP2A
hsa_circRNA_100146	0.564706	0.623077	0.625	0.807692	EIF3I
hsa_circRNA_104519	0.617647	0.561538	0.8	0.75	ZNF398
hsa_circRNA_104689	0.717647	0.776923	0.525	0.634615	ASAP1
hsa_circRNA_001523	0.611765	0.569231	0.75	0.673077	FBXL17
hsa_circRNA_103974	0.605882	0.607692	0.6	0.634615	ANKHD1
hsa_circRNA_104823	0.635294	0.646154	0.6	0.615385	FAM120A
hsa_circRNA_102504	0.505882	0.523077	0.55	0.576923	ANKRD27
hsa_circRNA_067926	0.8	0.807692	0.775	0.576923	PRKCI
hsa_circRNA_102601	0.5	0.523077	0.575	0.615385	PPP6R1
hsa_circRNA_089954	0.635294	0.661538	0.55	0.596154	CTPS2
hsa_circRNA_014238	0.517647	0.523077	0.65	0.692308	S100A16
hsa_circRNA_101354	0.523529	0.5	0.6	0.634615	TMX1
hsa_circRNA_023336	0.447059	0.453846	0.575	0.519231	CTTN
hsa_circRNA_102154	0.747059	0.761538	0.7	0.480769	TLK2
hsa_circRNA_401461	0.582353	0.646154	0.625	0.653846	NEO1
hsa_circRNA_405103	0.564706	0.576923	0.475	0.692308	SETD8
hsa_circRNA_051036	0.570588	0.561538	0.6	0.557692	FBL
hsa_circRNA_079614	0.570588	0.569231	0.575	0.480769	MPP6
hsa_circRNA_007602	0.647059	0.646154	0.65	0.442308	PHTF1
hsa_circRNA_076989	0.623529	0.669231	0.525	0.788462	EEF1A1
hsa_circRNA_101713	0.505882	0.523077	0.6	0.557692	PARN
hsa_circRNA_401278	0.817647	0.8	0.875	0.730769	SLC39A9
hsa_circRNA_103964	0.682353	0.723077	0.55	0.596154	UBE2D2
hsa_circRNA_001226	0.647059	0.376923	0.725	0.615385	MYH9
hsa_circRNA_101590	0.6	0.592308	0.625	0.519231	CD276
hsa_circRNA_037936	0.458824	0.515385	0.725	0.596154	MKL2
hsa_circRNA_101619	0.576471	0.576923	0.575	0.538462	ARNT2
hsa_circRNA_401515	0.588235	0.607692	0.525	0.538462	CCNF
hsa_circRNA_104247	0.435294	0.592308	0.525	0.519231	TULP4
hsa_circRNA_400863	0.805882	0.776923	0.9	0.673077	EI24
hsa_circRNA_000873	0.482353	0.5	0.425	0.5	EEF2
hsa_circRNA_103769	0.564706	0.646154	0.7	0.826923	NEIL3
hsa_circRNA_008974	0.688235	0.692308	0.675	0.576923	TNKS
hsa_circRNA_404645	0.517647	0.530769	0.525	0.519231	C1orf116
hsa_circRNA_004564	0.523529	0.669231	0.95	0.846154	RAPH1
hsa_circRNA_024144	0.564706	0.553846	0.95	0.903846	DYNC2H1
hsa_circRNA_100074	0.552941	0.553846	0.55	0.519231	UBR4
hsa_circRNA_402622	0.552941	0.476923	0.8	0.769231	FAM210B
hsa_circRNA_103261	0.670588	0.646154	0.75	0.673077	TBC1D22A
hsa_circRNA_103105	0.629412	0.623077	0.65	0.480769	ZBTB46
hsa_circRNA_022019	0.6	0.615385	0.55	0.596154	MTCH2
hsa_circRNA_405086	0.541176	0.553846	0.5	0.596154	LRRC43
hsa_circRNA_101035	0.458824	0.469231	0.575	0.596154	CCDC91
hsa_circRNA_008229	0.582353	0.615385	0.525	0.653846	ESPL1
hsa_circRNA_405462	0.611765	0.476923	0.9	0.788462	N4BP1
hsa_circRNA_103411	0.558824	0.515385	0.7	0.615385	SUCLG2
hsa_circRNA_022767	0.605882	0.615385	0.575	0.634615	VPS51
hsa_circRNA_103999	0.435294	0.469231	0.675	0.673077	MAT2B
hsa_circRNA_102086	0.711765	0.784615	0.525	0.730769	G6PC3
hsa_circRNA_104075	0.594118	0.638462	0.55	0.673077	NUP153
hsa_circRNA_007484	0.523529	0.538462	0.525	0.634615	HPS5
hsa_circRNA_104667	0.523529	0.515385	0.55	0.557692	YWHAZ
hsa_circRNA_061372	0.547059	0.469231	0.6	0.653846	CCT8
hsa_circRNA_103093	0.770588	0.769231	0.775	0.442308	CYP24A1
hsa_circRNA_103243	0.5	0.515385	0.45	0.519231	CCDC134
hsa_circRNA_006173	0.611765	0.630769	0.45	0.711538
hsa_circRNA_001019	0.511765	0.569231	0.675	0.75	UGP2
hsa_circRNA_029301	0.758824	0.823077	0.55	0.884615	NCOR2
hsa_circRNA_051167	0.617647	0.646154	0.525	0.596154	AXL
hsa_circRNA_100891	0.564706	0.538462	0.65	0.788462	PAK1
hsa_circRNA_402965	0.558824	0.561538	0.55	0.5	PCCB
hsa_circRNA_100928	0.582353	0.592308	0.55	0.538462	PICALM
hsa_circRNA_073748	0.711765	0.723077	0.675	0.673077	LMNB1
hsa_circRNA_103893	0.611765	0.676923	0.6	0.711538	FAM169A
hsa_circRNA_104966	0.711765	0.684615	0.8	0.519231	EHMT1
hsa_circRNA_102801	0.7	0.738462	0.575	0.576923	ACOXL
hsa_circRNA_100950	0.752941	0.769231	0.7	0.576923	ATM
hsa_circRNA_102151	0.594118	0.430769	0.675	0.730769	INTS2
hsa_circRNA_001108	0.658824	0.623077	0.775	0.615385	PLCB1
hsa_circRNA_407256	0.705882	0.715385	0.675	0.557692	GPSM1
hsa_circRNA_086348	0.705882	0.723077	0.65	0.634615	KDM4C
hsa_circRNA_000898	0.670588	0.723077	0.5	0.634615	LYL1
hsa_circRNA_100270	0.611765	0.638462	0.475	0.576923	MCOLN2
hsa_circRNA_001680	0.629412	0.661538	0.525	0.538462	HDAC9
hsa_circRNA_101159	0.5	0.530769	0.6	0.634615	TPCN1
hsa_circRNA_000207	0.752941	0.776923	0.675	0.576923
hsa_circRNA_004182	0.811765	0.8	0.85	0.596154	CRIM1
hsa_circRNA_065807	0.694118	0.707692	0.65	0.519231	RBM5
hsa_circRNA_000624	0.582353	0.623077	0.45	0.807692	NUFIP2
hsa_circRNA_038393	0.635294	0.653846	0.575	0.615385	LOC81691
hsa_circRNA_075215	0.564706	0.538462	0.65	0.653846	DDX41
hsa_circRNA_103195	0.623529	0.661538	0.5	0.557692	MTMR3
hsa_circRNA_406834	0.605882	0.553846	0.775	0.769231	NUS1
hsa_circRNA_406416	0.488235	0.423077	0.7	0.692308	TPRG1
hsa_circRNA_019756	0.8	0.776923	0.875	0.576923	SUFU
hsa_circRNA_051749	0.888235	0.884615	0.9	0.576923	GRIN2D
hsa_circRNA_007730	0.652941	0.676923	0.575	0.711538	DIP2B
hsa_circRNA_102073	0.729412	0.753846	0.65	0.557692	STAT3
hsa_circRNA_406707	0.594118	0.584615	0.625	0.596154	HMMR
hsa_circRNA_001945	0.547059	0.5	0.7	0.634615	DDX26B
hsa_circRNA_092520	0.623529	0.630769	0.6	0.615385	NFAM1
hsa_circRNA_404893	0.523529	0.538462	0.525	0.576923	LTBP3
hsa_circRNA_075671	0.529412	0.507692	0.65	0.730769	JARID2
hsa_circRNA_100683	0.5	0.523077	0.575	0.538462	SHOC2
hsa_circRNA_104152	0.541176	0.553846	0.5	0.538462	SNX14
hsa_circRNA_402056	0.529412	0.507692	0.6	0.519231	IL27RA
hsa_circRNA_092540	0.552941	0.546154	0.425	0.442308	ATP8A1
hsa_circRNA_100343	0.541176	0.546154	0.525	0.480769	INTS3
hsa_circRNA_104509	0.552941	0.553846	0.55	0.5	PARP12
hsa_circRNA_401957	0.629412	0.676923	0.525	0.730769	GALNT1
hsa_circRNA_403325	0.570588	0.630769	0.625	0.653846	SKIV2L2
hsa_circRNA_101532	0.588235	0.584615	0.6	0.557692	ALDH1A2
hsa_circRNA_103066	0.623529	0.623077	0.625	0.519231	MYBL2
hsa_circRNA_000649	0.570588	0.546154	0.65	0.557692	KIF7
hsa_circRNA_402116	0.658824	0.676923	0.4	0.557692	HIF3A
hsa_circRNA_066377	0.741176	0.784615	0.4	0.615385	ABHD6
hsa_circRNA_075166	0.8	0.8	0.8	0.519231	NSD1
hsa_circRNA_023175	0.641176	0.615385	0.725	0.557692	SUV420H1
hsa_circRNA_102661	0.558824	0.523077	0.675	0.576923	SLC30A6
hsa_circRNA_104271	0.629412	0.676923	0.475	0.788462	FAM120B
hsa_circRNA_103248	0.494118	0.461538	0.6	0.442308	FBLN1
hsa_circRNA_103447	0.435294	0.430769	0.55	0.5	PDIA5
hsa_circRNA_104867	0.564706	0.5	0.775	0.788462	LPAR1
hsa_circRNA_104127	0.570588	0.615385	0.575	0.673077	ZNF451
hsa_circRNA_102834	0.823529	0.815385	0.85	0.634615	ACVR1
hsa_circRNA_001244	0.588235	0.584615	0.6	0.538462	TSPO
hsa_circRNA_068259	0.652941	0.669231	0.6	0.557692	ABCC5
hsa_circRNA_404687	0.629412	0.653846	0.55	0.557692	GPR137B
hsa_circRNA_101477	0.552941	0.507692	0.7	0.634615	BUB1B
hsa_circRNA_104714	0.664706	0.715385	0.5	0.423077	DENND3
hsa_circRNA_100566	0.494118	0.492308	0.5	0.576923	PIP4K2A
hsa_circRNA_103374	0.658824	0.692308	0.55	0.692308	TRAIP
hsa_circRNA_400841	0.511765	0.538462	0.425	0.634615	USP28
hsa_circRNA_103800	0.635294	0.623077	0.675	0.576923	TRIO
hsa_circRNA_405329	0.611765	0.446154	0.8	0.653846	TUBGCP4
hsa_circRNA_400944	0.576471	0.638462	0.625	0.615385	SLC38A1
hsa_circRNA_004954	0.788235	0.753846	0.9	0.673077	PITPNA
hsa_circRNA_102664	0.564706	0.5	0.775	0.846154	BIRC6
hsa_circRNA_100009	0.470588	0.561538	0.825	0.769231	GNB1
hsa_circRNA_102564	0.605882	0.584615	0.675	0.557692	RELB
hsa_circRNA_001162	0.723529	0.753846	0.625	0.730769	MMP9
hsa_circRNA_090969	0.629412	0.669231	0.5	0.673077	SLC7A3
hsa_circRNA_103538	0.547059	0.530769	0.6	0.634615	MAP3K13
hsa_circRNA_104475	0.652941	0.623077	0.75	0.615385	FAM71F2
hsa_circRNA_006578	0.641176	0.615385	0.725	0.461538	STK40
hsa_circRNA_102616	0.505882	0.515385	0.525	0.557692	ASAP2
hsa_circRNA_003742	0.623529	0.692308	0.6	0.769231	EIF2S2P4
hsa_circRNA_006905	0.729412	0.715385	0.775	0.538462	APITD1-CORT
hsa_circRNA_001379	0.594118	0.653846	0.6	0.730769	RPPH1
hsa_circRNA_004138	0.464706	0.523077	0.725	0.788462	LOC202181
hsa_circRNA_405218	0.711765	0.669231	0.85	0.596154	FKBP3
hsa_circRNA_001094	0.547059	0.461538	0.825	0.807692	ICA1L
hsa_circRNA_100678	0.605882	0.592308	0.65	0.576923	PCGF6
hsa_circRNA_101522	0.935294	0.938462	0.925	0.557692	DMXL2
hsa_circRNA_001510	0.623529	0.615385	0.65	0.5	VCAN
hsa_circRNA_051123	0.552941	0.576923	0.475	0.557692	LTBP4
hsa_circRNA_062551	0.576471	0.607692	0.525	0.673077	GUSBP11
hsa_circRNA_032393	0.641176	0.646154	0.625	0.615385	PCNX
hsa_circRNA_402848	0.582353	0.623077	0.55	0.634615	SETD2
hsa_circRNA_102041	0.494118	0.523077	0.4	0.519231	GGNBP2
hsa_circRNA_104434	0.576471	0.615385	0.45	0.692308	ARPC1B
hsa_circRNA_405390	0.482353	0.469231	0.525	0.615385	SIN3A
hsa_circRNA_001420	0.823529	0.869231	0.675	0.596154	TBC1D9
hsa_circRNA_100164	0.552941	0.492308	0.75	0.826923	ZMYM4
hsa_circRNA_102255	0.623529	0.7	0.625	0.807692	TBCD
hsa_circRNA_101935	0.676471	0.676923	0.675	0.538462	MYO1C
hsa_circRNA_403896	0.564706	0.553846	0.6	0.615385	PUS7
hsa_circRNA_100247	0.576471	0.6	0.5	0.673077	INADL
hsa_circRNA_105013	0.747059	0.707692	0.875	0.653846	BRWD3
hsa_circRNA_000536	0.652941	0.723077	0.575	0.692308	LOC100506499
hsa_circRNA_045581	0.523529	0.584615	0.675	0.730769	ICT1
hsa_circRNA_069059	0.570588	0.553846	0.625	0.557692	EVC2
hsa_circRNA_000447	0.623529	0.592308	0.725	0.634615	GCN1L1
hsa_circRNA_101734	0.576471	0.630769	0.6	0.769231	SMG1
hsa_circRNA_100531	0.6	0.607692	0.575	0.442308	WDR37
hsa_circRNA_400661	0.588235	0.576923	0.625	0.557692	CACUL1
hsa_circRNA_404553	0.535294	0.538462	0.475	0.442308	LOC729970
hsa_circRNA_402995	0.582353	0.6	0.475	0.615385	MED12L
hsa_circRNA_021156	0.517647	0.569231	0.65	0.788462	TMEM41B
hsa_circRNA_102989	0.752941	0.776923	0.675	0.519231	RNF24
hsa_circRNA_000299	0.711765	0.715385	0.7	0.557692	DDB2
hsa_circRNA_051161	0.441176	0.584615	0.525	0.557692	AXL
hsa_circRNA_404858	0.670588	0.661538	0.7	0.519231	NAV2
hsa_circRNA_103442	0.576471	0.584615	0.55	0.557692	GSK3B
hsa_circRNA_032891	0.511765	0.438462	0.75	0.730769	EFCAB11
hsa_circRNA_040773	0.588235	0.646154	0.6	0.692308	ZCCHC14
hsa_circRNA_000454	0.629412	0.646154	0.575	0.5	SEPT7P2
hsa_circRNA_089762	0.564706	0.538462	0.65	0.423077	JA760602
hsa_circRNA_092454	0.558824	0.561538	0.55	0.480769	PRSS57
hsa_circRNA_103844	0.705882	0.723077	0.65	0.519231	PDE4D
hsa_circRNA_002051	0.5	0.507692	0.475	0.5	DHX35
hsa_circRNA_032236	0.488235	0.530769	0.65	0.615385	FNTB
hsa_circRNA_104814	0.652941	0.692308	0.475	0.75	SPIN1
hsa_circRNA_100671	0.741176	0.707692	0.85	0.730769	C10orf76
hsa_circRNA_405275	0.817647	0.792308	0.9	0.730769	EML5
hsa_circRNA_405770	0.688235	0.661538	0.775	0.711538	THAP8
hsa_circRNA_025114	0.758824	0.753846	0.775	0.442308	VWF
hsa_circRNA_064155	0.552941	0.576923	0.475	0.576923	OGG1
hsa_circRNA_000342	0.658824	0.623077	0.775	0.673077	PAK1
hsa_circRNA_101504	0.558824	0.546154	0.6	0.557692	PDIA3
hsa_circRNA_407213	0.611765	0.661538	0.55	0.673077	NIPSNAP3A
hsa_circRNA_401253	0.652941	0.661538	0.625	0.576923	WDHD1
hsa_circRNA_000280	0.611765	0.669231	0.425	0.653846	LOC101927572
hsa_circRNA_092585	0.705882	0.692308	0.75	0.557692	STRBP
hsa_circRNA_101187	0.635294	0.638462	0.625	0.461538	TMEM120B
hsa_circRNA_078728	0.711765	0.738462	0.625	0.730769	WDR27
hsa_circRNA_079080	0.452941	0.446154	0.475	0.519231	SUN1
hsa_circRNA_083776	0.547059	0.546154	0.55	0.480769	SCARA3
hsa_circRNA_403531	0.458824	0.446154	0.5	0.634615	GMDS
hsa_circRNA_102131	0.435294	0.592308	0.525	0.576923	TOM1L1
hsa_circRNA_069097	0.652941	0.630769	0.725	0.538462	KIAA0232
hsa_circRNA_403102	0.547059	0.569231	0.525	0.538462	SEL1L3
hsa_circRNA_005606	0.611765	0.530769	0.875	0.903846	CRAMP1L
hsa_circRNA_100026	0.547059	0.576923	0.55	0.576923	NPHP4
hsa_circRNA_016868	0.7	0.653846	0.85	0.673077	COG2
hsa_circRNA_406125	0.535294	0.530769	0.55	0.5	RNU6-347P
hsa_circRNA_104537	0.529412	0.523077	0.55	0.538462	LMBR1
hsa_circRNA_104383	0.517647	0.523077	0.5	0.538462	CRCP
hsa_circRNA_100899	0.676471	0.6	0.925	0.884615	INTS4
hsa_circRNA_102866	0.505882	0.5	0.525	0.653846	NCKAP1
hsa_circRNA_007250	0.552941	0.469231	0.625	0.692308	PDIA6
hsa_circRNA_031859	0.647059	0.707692	0.55	0.769231	MAP4K5
hsa_circRNA_100791	0.688235	0.7	0.65	0.538462	CAPRIN1
hsa_circRNA_101827	0.541176	0.553846	0.5	0.615385	CBFB
hsa_circRNA_020596	0.476471	0.446154	0.575	0.673077	LOC100133161
hsa_circRNA_003921	0.676471	0.692308	0.625	0.557692	CDC14B
hsa_circRNA_405742	0.723529	0.784615	0.525	0.711538	DCAF15
hsa_circRNA_102127	0.511765	0.461538	0.675	0.634615	SPAG9
hsa_circRNA_000074	0.694118	0.7	0.675	0.519231	JUN
hsa_circRNA_104659	0.723529	0.669231	0.9	0.730769	STK3
hsa_circRNA_406966	0.552941	0.507692	0.7	0.692308	RSBN1L
hsa_circRNA_022963	0.458824	0.476923	0.6	0.576923	CNIH2
hsa_circRNA_084900	0.694118	0.7	0.675	0.519231	KIAA1429
hsa_circRNA_100331	0.511765	0.507692	0.525	0.461538	SCNM1
hsa_circRNA_073803	0.652941	0.646154	0.675	0.557692	FBN2
hsa_circRNA_405534	0.8	0.784615	0.85	0.576923	POLR2A
hsa_circRNA_405929	0.535294	0.484615	0.7	0.692308	ANKRD36C
hsa_circRNA_103858	0.464706	0.569231	0.575	0.615385	ADAMTS6
hsa_circRNA_088608	0.552941	0.523077	0.65	0.653846	MVB12B
hsa_circRNA_102892	0.735294	0.753846	0.675	0.576923	SPATS2L
hsa_circRNA_101974	0.552941	0.538462	0.6	0.634615	EIF4A1
hsa_circRNA_077109	0.494118	0.5	0.525	0.442308	IRAK1BP1
hsa_circRNA_012451	0.476471	0.561538	0.6	0.692308	EPS15
hsa_circRNA_061800	0.564706	0.553846	0.6	0.653846	MX1
hsa_circRNA_104522	0.570588	0.569231	0.575	0.442308	RHEB
hsa_circRNA_404325	0.694118	0.684615	0.725	0.634615	PRPS2
hsa_circRNA_007008	0.570588	0.592308	0.5	0.634615	EIF4A1
hsa_circRNA_406444	0.635294	0.623077	0.675	0.557692	STX18-AS1
hsa_circRNA_406878	0.594118	0.607692	0.55	0.480769	C6orf211
hsa_circRNA_026568	0.629412	0.6	0.725	0.442308	ITGB7
hsa_circRNA_404994	0.664706	0.723077	0.525	0.826923	CPNE8
hsa_circRNA_104993	0.788235	0.738462	0.95	0.769231	CASK
hsa_circRNA_005500	0.6	0.507692	0.9	0.980769	RALY
hsa_circRNA_406042	0.658824	0.584615	0.9	0.730769	PIKFYVE
hsa_circRNA_103690	0.776471	0.807692	0.675	0.653846	AFF1
hsa_circRNA_100876	0.8	0.815385	0.75	0.576923	RNF121
hsa_circRNA_400564	0.911765	0.884615	1	0.788462	REEP3
hsa_circRNA_074441	0.758824	0.792308	0.65	0.615385	RBM27
hsa_circRNA_406318	0.788235	0.761538	0.875	0.615385	CBLB
hsa_circRNA_407329	0.605882	0.553846	0.775	0.692308	BCORL1
hsa_circRNA_041631	0.652941	0.646154	0.675	0.576923	PFN1
hsa_circRNA_401366	0.447059	0.476923	0.65	0.576923	ARHGAP11B
hsa_circRNA_001146	0.564706	0.492308	0.75	0.711538	MANBA
hsa_circRNA_085323	0.747059	0.746154	0.75	0.557692	EIF3E
hsa_circRNA_407317	0.7	0.630769	0.925	0.865385	ALG13
hsa_circRNA_001072	0.794118	0.8	0.775	0.480769	TSC2
hsa_circRNA_102042	0.617647	0.615385	0.625	0.461538	ACACA
hsa_circRNA_104649	0.641176	0.584615	0.825	0.692308	KIAA1429
hsa_circRNA_102510	0.594118	0.553846	0.725	0.673077	LSM14A
hsa_circRNA_102356	0.6	0.584615	0.65	0.596154	PSTPIP2
hsa_circRNA_008842	0.794118	0.823077	0.7	0.596154	ZNF367
hsa_circRNA_101879	0.482353	0.453846	0.575	0.615385	WDR59
hsa_circRNA_001651	0.641176	0.630769	0.675	0.5	ASCC3
hsa_circRNA_406709	0.694118	0.7	0.675	0.538462	FAM196B
hsa_circRNA_406485	0.605882	0.6	0.625	0.461538	CENPC
hsa_circRNA_085187	0.623529	0.576923	0.775	0.615385	UBR5
hsa_circRNA_101725	0.511765	0.553846	0.625	0.730769	ABCC1
hsa_circRNA_037447	0.564706	0.592308	0.475	0.576923	PKD1
hsa_circRNA_001702	0.5	0.523077	0.575	0.538462	PRKCE
hsa_circRNA_059347	0.470588	0.5	0.625	0.557692	RNF24
hsa_circRNA_102728	0.852941	0.815385	0.975	0.596154	USP34
hsa_circRNA_028072	0.647059	0.638462	0.675	0.5	CORO1C
hsa_circRNA_103130	0.705882	0.7	0.725	0.576923	BRWD1
hsa_circRNA_406692	0.570588	0.515385	0.75	0.75	PRELID2
hsa_circRNA_407079	0.564706	0.638462	0.675	0.730769	CHD7
hsa_circRNA_102345	0.705882	0.715385	0.675	0.519231	RNF138
hsa_circRNA_103758	0.811765	0.815385	0.8	0.557692	LRBA
hsa_circRNA_102561	0.458824	0.461538	0.45	0.538462	RPS19
hsa_circRNA_064984	0.688235	0.715385	0.6	0.596154	SS18L2
hsa_circRNA_103887	0.794118	0.8	0.775	0.519231	FCHO2
hsa_circRNA_008138	0.552941	0.546154	0.575	0.557692	EIF2A
hsa_circRNA_401727	0.776471	0.815385	0.65	0.653846	DRG2
hsa_circRNA_100375	0.641176	0.646154	0.625	0.480769	UCK2
hsa_circRNA_406328	0.582353	0.576923	0.6	0.423077	B4GALT4
hsa_circRNA_058923	0.664706	0.638462	0.75	0.730769	NDUFA10
hsa_circRNA_102230	0.641176	0.676923	0.525	0.615385	HGS
hsa_circRNA_102835	0.594118	0.6	0.575	0.480769	PKP4
hsa_circRNA_104775	0.582353	0.653846	0.65	0.673077	RNF38
hsa_circRNA_102420	0.829412	0.830769	0.825	0.75	KDM4B
hsa_circRNA_005280	0.611765	0.6	0.65	0.538462	STK39
hsa_circRNA_002458	0.523529	0.523077	0.525	0.5	PTPN12
hsa_circRNA_102222	0.711765	0.8	0.575	0.75	NPLOC4
hsa_circRNA_405196	0.511765	0.515385	0.5	0.442308	NPAS3
hsa_circRNA_073716	0.482353	0.484615	0.525	0.557692	ZNF608
hsa_circRNA_403520	0.723529	0.738462	0.675	0.519231	GFPT2
hsa_circRNA_406391	0.564706	0.592308	0.525	0.692308
hsa_circRNA_047075	0.852941	0.853846	0.85	0.519231	ESCO1
hsa_circRNA_075900	0.805882	0.876923	0.575	0.865385	HIST1H2BK
hsa_circRNA_058695	0.735294	0.761538	0.65	0.538462	DIS3L2
hsa_circRNA_400893	0.529412	0.507692	0.6	0.5	AEBP2
hsa_circRNA_021467	0.523529	0.515385	0.65	0.730769	UEVLD
hsa_circRNA_005437	0.547059	0.484615	0.75	0.692308	MED29
hsa_circRNA_406612	0.641176	0.576923	0.85	0.75	CWC27
hsa_circRNA_003493	0.605882	0.6	0.625	0.557692	CARF
hsa_circRNA_104778	0.635294	0.638462	0.625	0.519231	ZCCHC7
hsa_circRNA_000451	0.441176	0.446154	0.575	0.519231	BCL7A
hsa_circRNA_102147	0.576471	0.553846	0.65	0.615385	PPM1D
hsa_circRNA_004046	0.529412	0.561538	0.825	0.923077	NR2C2
hsa_circRNA_026885	0.664706	0.607692	0.85	0.75	MYL6
hsa_circRNA_101930	0.511765	0.453846	0.7	0.711538	YWHAE
hsa_circRNA_101893	0.741176	0.7	0.875	0.634615	ZDHHC7
hsa_circRNA_002529	0.670588	0.692308	0.4	0.538462	ADAMTS6
hsa_circRNA_405116	0.770588	0.746154	0.85	0.576923	ZMYM2
hsa_circRNA_092500	0.505882	0.530769	0.575	0.634615	SP100
hsa_circRNA_085973	0.7	0.684615	0.75	0.596154	MAF1
hsa_circRNA_101211	0.664706	0.669231	0.65	0.5	GLT1D1
hsa_circRNA_402964	0.588235	0.584615	0.6	0.5	PCCB
hsa_circRNA_100666	0.623529	0.553846	0.85	0.730769	FBXW4
hsa_circRNA_007335	0.494118	0.476923	0.55	0.461538	VDAC2
hsa_circRNA_015154	0.576471	0.6	0.5	0.557692	NME7
hsa_circRNA_013093	0.576471	0.561538	0.625	0.634615	PKN2
hsa_circRNA_101439	0.558824	0.553846	0.575	0.538462	WARS
hsa_circRNA_102066	0.617647	0.623077	0.6	0.480769	CASC3
hsa_circRNA_075811	0.417647	0.461538	0.725	0.653846	CDKAL1
hsa_circRNA_001190	0.523529	0.469231	0.7	0.75	AC004901.1
hsa_circRNA_400843	0.452941	0.407692	0.6	0.634615	BUD13
hsa_circRNA_400952	0.511765	0.546154	0.6	0.634615	DDX23
hsa_circRNA_101005	0.517647	0.530769	0.525	0.711538	MLF2
hsa_circRNA_076875	0.6	0.584615	0.65	0.576923	KIAA1586
hsa_circRNA_101192	0.582353	0.553846	0.675	0.596154	CLIP1
hsa_circRNA_092417	0.470588	0.569231	0.6	0.653846	CASC4
hsa_circRNA_000573	0.729412	0.692308	0.85	0.519231
hsa_circRNA_007278	0.688235	0.707692	0.625	0.5	PPARG
hsa_circRNA_403058	0.629412	0.607692	0.7	0.653846	ACAP2
hsa_circRNA_100443	0.5	0.576923	0.75	0.942308	DTL
hsa_circRNA_078216	0.558824	0.553846	0.575	0.5	KATNA1
hsa_circRNA_002050	0.558824	0.553846	0.575	0.634615	LOC100130950
hsa_circRNA_405570	0.441176	0.438462	0.45	0.576923	TADA2A
hsa_circRNA_102726	0.594118	0.615385	0.525	0.480769	FANCL
hsa_circRNA_104953	0.617647	0.592308	0.7	0.653846	GTF3C5
hsa_circRNA_403994	0.464706	0.507692	0.675	0.653846	MTMR7
hsa_circRNA_008835	0.447059	0.430769	0.5	0.576923	ZC3H3
hsa_circRNA_003307	0.670588	0.669231	0.675	0.384615	TALDO1
hsa_circRNA_100537	0.582353	0.523077	0.775	0.788462	GDI2
hsa_circRNA_101369	0.641176	0.661538	0.575	0.596154	GPHN
hsa_circRNA_100431	0.541176	0.5	0.675	0.75	ZC3H11A
hsa_circRNA_405542	0.505882	0.538462	0.4	0.519231	TVP23C-CDRT4
hsa_circRNA_057929	0.541176	0.553846	0.5	0.461538	EEF1B2
hsa_circRNA_102067	0.611765	0.669231	0.575	0.576923	WIPF2
hsa_circRNA_104126	0.5	0.507692	0.475	0.442308	GCLC
hsa_circRNA_104360	0.505882	0.492308	0.55	0.5	OGDH
hsa_circRNA_003456	0.488235	0.538462	0.575	0.692308	PSMA7
hsa_circRNA_092522	0.623529	0.638462	0.575	0.480769	GRAMD4
hsa_circRNA_406081	0.629412	0.653846	0.45	0.615385	PLCB1
hsa_circRNA_400731	0.623529	0.623077	0.625	0.442308	EIF3M
hsa_circRNA_007808	0.864706	0.876923	0.825	0.519231	PPP4R1
hsa_circRNA_003529	0.564706	0.6	0.55	0.673077	AKIRIN1
hsa_circRNA_104596	0.470588	0.507692	0.65	0.557692	FGFR1
hsa_circRNA_101912	0.788235	0.823077	0.675	0.557692	FANCA
hsa_circRNA_089659	0.5	0.530769	0.6	0.576923	TUBB4B
hsa_circRNA_100173	0.635294	0.392308	0.725	0.692308	AGO3
hsa_circRNA_103566	0.605882	0.607692	0.6	0.615385	DLG1
hsa_circRNA_100029	0.764706	0.723077	0.9	0.692308	PHF13
hsa_circRNA_051859	0.705882	0.715385	0.675	0.461538	TRPM4
hsa_circRNA_100317	0.476471	0.530769	0.7	0.653846	PDE4DIP
hsa_circRNA_001216	0.7	0.653846	0.85	0.711538	PRKG1
hsa_circRNA_104741	0.723529	0.738462	0.675	0.5	HAUS6
hsa_circRNA_000889	0.452941	0.438462	0.5	0.519231	DNMT1
hsa_circRNA_104515	0.664706	0.669231	0.65	0.480769	AGK
hsa_circRNA_401724	0.647059	0.7	0.475	0.730769	CENPV
hsa_circRNA_101976	0.723529	0.815385	0.575	0.673077	AURKB
hsa_circRNA_406780	0.735294	0.761538	0.65	0.538462	DNPH1
hsa_circRNA_401814	0.652941	0.630769	0.725	0.673077	MRPL45P2
hsa_circRNA_103456	0.829412	0.792308	0.95	0.75	ALDH1L1
hsa_circRNA_003027	0.658824	0.553846	1	0.730769	AGAP3
hsa_circRNA_100041	0.529412	0.530769	0.725	0.826923	RERE
hsa_circRNA_405998	0.670588	0.7	0.575	0.442308	OSBPL6
hsa_circRNA_068040	0.558824	0.592308	0.45	0.403846	TBL1XR1
hsa_circRNA_000348	0.552941	0.546154	0.575	0.538462	FAT3
hsa_circRNA_023983	0.505882	0.584615	0.8	0.865385	NOX4
hsa_circRNA_406829	0.635294	0.630769	0.65	0.653846	CDK19
hsa_circRNA_406789	0.811765	0.761538	0.975	0.923077	KIAA1586
hsa_circRNA_100055	0.541176	0.592308	0.625	0.711538	VPS13D
hsa_circRNA_100245	0.511765	0.530769	0.45	0.615385	FGGY
hsa_circRNA_005507	0.723529	0.692308	0.825	0.673077	CRIM1
hsa_circRNA_103423	0.647059	0.707692	0.55	0.711538	TBC1D23
hsa_circRNA_072915	0.605882	0.453846	0.8	0.711538	TNPO1
hsa_circRNA_407153	0.517647	0.5	0.575	0.538462	UHRF2
hsa_circRNA_102922	0.711765	0.692308	0.775	0.538462	SGPP2
hsa_circRNA_100430	0.688235	0.715385	0.6	0.576923	ATP2B4
hsa_circRNA_404463	0.747059	0.730769	0.8	0.5	SLC9A1
hsa_circRNA_079201	0.670588	0.730769	0.475	0.634615	IQCE
hsa_circRNA_104118	0.552941	0.569231	0.5	0.538462	RUNX2
hsa_circRNA_061828	0.594118	0.561538	0.7	0.634615	PDE9A
hsa_circRNA_104888	0.452941	0.492308	0.675	0.538462	C9orf91
hsa_circRNA_102734	0.758824	0.769231	0.725	0.461538	XPO1
hsa_circRNA_104038	0.588235	0.615385	0.5	0.596154	GNB2L1
hsa_circRNA_103403	0.670588	0.707692	0.55	0.615385	FLNB
hsa_circRNA_101492	0.505882	0.492308	0.55	0.538462	VPS39
hsa_circRNA_104179	0.564706	0.561538	0.575	0.461538	ZUFSP
hsa_circRNA_101710	0.582353	0.584615	0.425	0.538462	PARN
hsa_circRNA_000132	0.541176	0.546154	0.525	0.538462	MRPL9
hsa_circRNA_100485	0.376471	0.384615	0.65	0.461538	PCNXL2
hsa_circRNA_000840	0.570588	0.569231	0.575	0.557692	IMPACT
hsa_circRNA_102302	0.611765	0.630769	0.55	0.5	PIEZO2
hsa_circRNA_092441	0.758824	0.769231	0.725	0.5	NKIRAS2
hsa_circRNA_104187	0.747059	0.738462	0.775	0.576923	ARHGAP18
hsa_circRNA_092428	0.623529	0.615385	0.65	0.538462	MESDC2
hsa_circRNA_000407	0.682353	0.684615	0.675	0.557692	SMARCC2
hsa_circRNA_001982	0.458824	0.5	0.675	0.673077	RNF111
hsa_circRNA_100855	0.652941	0.615385	0.775	0.596154	C11orf80
hsa_circRNA_005965	0.664706	0.638462	0.75	0.480769	PAPSS1
hsa_circRNA_089863	0.582353	0.5	0.85	0.826923	SHROOM2
hsa_circRNA_007051	0.588235	0.461538	0.75	0.75	FAM83D
hsa_circRNA_100656	0.4	0.630769	0.5	0.653846	EXOSC1
hsa_circRNA_101616	0.482353	0.492308	0.45	0.615385	PSMA4
hsa_circRNA_102515	0.605882	0.592308	0.65	0.5	GPI
hsa_circRNA_079973	0.705882	0.738462	0.6	0.615385	MRPS24
hsa_circRNA_402422	0.841176	0.815385	0.925	0.557692	ITGAV
hsa_circRNA_104309	0.770588	0.769231	0.775	0.538462	ZDHHC4
hsa_circRNA_001465	0.676471	0.715385	0.55	0.557692	PC
hsa_circRNA_103968	0.4	0.4	0.6	0.615385	UBE2D2
hsa_circRNA_104108	0.782353	0.738462	0.925	0.711538	GLTSCR1L
hsa_circRNA_401024	0.582353	0.615385	0.525	0.634615	GNPTAB
hsa_circRNA_402575	0.429412	0.476923	0.725	0.730769	RPN2
hsa_circRNA_092446	0.605882	0.607692	0.6	0.5	H3F3B
hsa_circRNA_402839	0.517647	0.584615	0.7	0.711538	CDCP1
hsa_circRNA_101666	0.458824	0.546154	0.475	0.557692	NPRL3
hsa_circRNA_008939	0.658824	0.615385	0.8	0.596154	MACF1
hsa_circRNA_406216	0.464706	0.630769	0.775	0.826923	SUMF1
hsa_circRNA_101015	0.652941	0.653846	0.65	0.480769	LRP6
hsa_circRNA_089972	0.676471	0.707692	0.575	0.519231	REPS2
hsa_circRNA_104798	0.635294	0.6	0.75	0.673077	TLE4
hsa_circRNA_103115	0.676471	0.676923	0.675	0.519231	BACH1
hsa_circRNA_403972	0.582353	0.546154	0.7	0.634615	LMBR1
hsa_circRNA_403996	0.570588	0.584615	0.525	0.596154	PSD3
hsa_circRNA_001632	0.717647	0.669231	0.875	0.673077	ASCC3
hsa_circRNA_006719	0.729412	0.730769	0.725	0.461538	RP11-196G11.1
hsa_circRNA_100038	0.464706	0.461538	0.475	0.557692	RERE
hsa_circRNA_103257	0.541176	0.523077	0.6	0.5	CELSR1
hsa_circRNA_404503	0.652941	0.653846	0.65	0.576923	ATPAF1
hsa_circRNA_039107	0.623529	0.653846	0.475	0.692308	SRCAP
hsa_circRNA_019376	0.664706	0.676923	0.625	0.596154	PI4K2A
hsa_circRNA_406987	0.682353	0.684615	0.675	0.519231	PRKRIP1
hsa_circRNA_104531	0.611765	0.638462	0.475	0.615385	RBM33
hsa_circRNA_102005	0.694118	0.738462	0.55	0.653846	USP22
hsa_circRNA_405305	0.647059	0.669231	0.575	0.519231	MTMR10
hsa_circRNA_008178	0.635294	0.607692	0.725	0.596154	FAM188A
hsa_circRNA_104069	0.623529	0.6	0.7	0.615385	NUP153
hsa_circRNA_104859	0.541176	0.6	0.65	0.711538	TMEM245
hsa_circRNA_405507	0.647059	0.669231	0.575	0.596154	ZC3H18
hsa_circRNA_000188	0.482353	0.461538	0.55	0.615385	NVL
hsa_circRNA_100497	0.717647	0.7	0.775	0.576923	NID1
hsa_circRNA_403882	0.541176	0.523077	0.6	0.5	SLC12A9
hsa_circRNA_007467	0.482353	0.5	0.575	0.692308	HDGFRP3
hsa_circRNA_001144	0.5	0.453846	0.65	0.788462	ACSS2
hsa_circRNA_103368	0.6	0.546154	0.775	0.730769	SMARCC1
hsa_circRNA_401801	0.670588	0.661538	0.7	0.596154	RAB5C
hsa_circRNA_405713	0.764706	0.792308	0.675	0.615385	DOT1L
hsa_circRNA_009048	0.629412	0.607692	0.7	0.615385	PRMT9
hsa_circRNA_400294	0.541176	0.553846	0.5	0.538462	COL11A1
hsa_circRNA_088087	0.629412	0.661538	0.475	0.711538	HSDL2
hsa_circRNA_055855	0.623529	0.630769	0.6	0.461538	AFF3
hsa_circRNA_103072	0.564706	0.584615	0.5	0.538462	ACOT8
hsa_circRNA_102891	0.552941	0.569231	0.5	0.653846	SPATS2L
hsa_circRNA_028861	0.611765	0.584615	0.7	0.653846	RPLP0
hsa_circRNA_029865	0.758824	0.838462	0.5	0.596154	PAN3
hsa_circRNA_403967	0.594118	0.653846	0.6	0.634615	ZNF212
hsa_circRNA_100691	0.794118	0.761538	0.9	0.653846	HSPA12A
hsa_circRNA_103611	0.794118	0.784615	0.825	0.519231	GPR125
hsa_circRNA_104849	0.588235	0.630769	0.55	0.807692	ZNF462
hsa_circRNA_103290	0.423529	0.469231	0.725	0.653846	VGLL4
hsa_circRNA_037192	0.658824	0.723077	0.45	0.711538	RAB11FIP3
hsa_circRNA_100494	0.729412	0.684615	0.875	0.653846	B3GALNT2
hsa_circRNA_403424	0.605882	0.453846	0.8	0.769231	ALDH7A1
hsa_circRNA_406171	0.8	0.838462	0.675	0.673077	GNB1L
hsa_circRNA_102497	0.594118	0.423077	0.65	0.538462	GMIP
hsa_circRNA_065768	0.705882	0.707692	0.7	0.538462	RBM6
hsa_circRNA_075281	0.647059	0.676923	0.55	0.653846	HNRNPH1
hsa_circRNA_400523	0.482353	0.630769	0.85	0.826923	ST8SIA6
hsa_circRNA_010048	0.570588	0.676923	0.775	0.75	DDI2
hsa_circRNA_082319	0.617647	0.576923	0.75	0.692308	ZC3HC1
hsa_circRNA_045871	0.535294	0.576923	0.6	0.615385	SYNGR2
hsa_circRNA_100946	0.558824	0.446154	0.925	0.923077	SLC35F2
hsa_circRNA_102427	0.641176	0.676923	0.475	0.673077	KDM4B
hsa_circRNA_008320	0.617647	0.638462	0.55	0.519231	OXR1
hsa_circRNA_104273	0.623529	0.646154	0.55	0.384615	PSMB1
hsa_circRNA_102195	0.5	0.538462	0.625	0.673077	UNK
hsa_circRNA_102850	0.641176	0.630769	0.675	0.538462	DCAF17
hsa_circRNA_066801	0.605882	0.584615	0.675	0.538462	ATG3
hsa_circRNA_100129	0.564706	0.538462	0.65	0.5	PUM1
hsa_circRNA_103435	0.717647	0.761538	0.575	0.711538	TIMMDC1
hsa_circRNA_080346	0.594118	0.646154	0.575	0.634615	TPST1
hsa_circRNA_103492	0.611765	0.638462	0.475	0.615385	RNF13
hsa_circRNA_405006	0.623529	0.576923	0.775	0.634615	DIP2B
hsa_circRNA_100438	0.558824	0.6	0.575	0.673077	mir-29b-2
hsa_circRNA_038632	0.688235	0.723077	0.575	0.557692	PLK1
hsa_circRNA_405243	0.558824	0.646154	0.725	0.673077	SYT16
hsa_circRNA_078724	0.447059	0.430769	0.5	0.557692	WDR27
hsa_circRNA_075697	0.894118	0.892308	0.9	0.711538	CAP2
hsa_circRNA_069847	0.517647	0.5	0.575	0.461538	SRP72
hsa_circRNA_100753	0.470588	0.453846	0.525	0.634615	TRIM6
hsa_circRNA_002232	0.694118	0.707692	0.65	0.519231	PTEN
hsa_circRNA_101705	0.664706	0.669231	0.65	0.519231	TXNDC11
hsa_circRNA_407306	0.494118	0.538462	0.65	0.711538	APOOL
hsa_circRNA_400367	0.576471	0.453846	0.675	0.557692	TRMT1L
hsa_circRNA_101053	0.823529	0.830769	0.8	0.730769	RACGAP1
hsa_circRNA_001675	0.570588	0.484615	0.75	0.615385	C1GALT1
hsa_circRNA_104057	0.847059	0.830769	0.9	0.596154	RREB1
hsa_circRNA_001918	0.647059	0.615385	0.75	0.673077	UBA1
hsa_circRNA_405174	0.729412	0.676923	0.9	0.769231	FARP1
hsa_circRNA_101888	0.823529	0.884615	0.625	0.596154	USP10
hsa_circRNA_406432	0.435294	0.469231	0.675	0.634615	UVSSA
hsa_circRNA_403512	0.511765	0.492308	0.575	0.442308	RUFY1
hsa_circRNA_104717	0.488235	0.492308	0.475	0.423077	TSNARE1
hsa_circRNA_405887	0.558824	0.561538	0.55	0.538462	KIAA1841
hsa_circRNA_400155	0.582353	0.438462	0.65	0.596154	ECE1
hsa_circRNA_102539	0.629412	0.607692	0.7	0.557692	CAPNS1
hsa_circRNA_005008	0.694118	0.738462	0.45	0.730769	HNRNPA1P48
hsa_circRNA_102629	0.688235	0.653846	0.8	0.615385	NBAS
hsa_circRNA_075968	0.682353	0.676923	0.7	0.653846	SYNGAP1
hsa_circRNA_103473	0.611765	0.669231	0.575	0.711538	ATP2C1
hsa_circRNA_400277	0.658824	0.692308	0.55	0.634615	PRKACB
hsa_circRNA_003558	0.629412	0.707692	0.625	0.692308	UBE2R2
hsa_circRNA_101090	0.717647	0.715385	0.725	0.5	USP15
hsa_circRNA_001543	0.617647	0.592308	0.7	0.596154	RSBN1L
hsa_circRNA_092513	0.529412	0.553846	0.45	0.365385	TRMT2A
hsa_circRNA_100778	0.652941	0.653846	0.65	0.461538	MPPED2
hsa_circRNA_000095	0.7	0.653846	0.85	0.75	ADK
hsa_circRNA_031526	0.676471	0.653846	0.75	0.596154	HEATR5A
hsa_circRNA_104016	0.676471	0.707692	0.575	0.615385	ERGIC1
hsa_circRNA_401874	0.541176	0.5	0.675	0.673077	WIPI1
hsa_circRNA_104050	0.835294	0.815385	0.9	0.673077	SLC22A23
hsa_circRNA_400993	0.558824	0.584615	0.525	0.615385	ZFC3H1
hsa_circRNA_102711	0.511765	0.538462	0.675	0.788462	PPM1B
hsa_circRNA_405662	0.517647	0.576923	0.675	0.730769	ANKRD30B
hsa_circRNA_101978	0.605882	0.561538	0.75	0.692308	NDEL1
hsa_circRNA_404762	0.547059	0.607692	0.65	0.730769	PBLD
hsa_circRNA_404833	0.629412	0.615385	0.675	0.576923	NUP98
hsa_circRNA_404935	0.882353	0.892308	0.85	0.75	ZBTB16
hsa_circRNA_404163	0.617647	0.646154	0.525	0.711538	DCAF12
hsa_circRNA_069235	0.717647	0.753846	0.6	0.596154	FGFBP1
hsa_circRNA_406128	0.829412	0.8	0.925	0.538462	TAF4
hsa_circRNA_092373	0.570588	0.576923	0.55	0.538462	CDC73
hsa_circRNA_100032	0.570588	0.584615	0.475	0.576923	RERE
hsa_circRNA_401760	0.7	0.669231	0.8	0.673077	TAOK1
hsa_circRNA_103733	0.729412	0.738462	0.7	0.596154	INTU
hsa_circRNA_101555	0.611765	0.6	0.65	0.576923	CSNK1G1
hsa_circRNA_104017	0.594118	0.538462	0.775	0.730769	ERGIC1
hsa_circRNA_045183	0.717647	0.746154	0.625	0.692308	TANC2
hsa_circRNA_004646	0.552941	0.546154	0.575	0.442308	UAP1
hsa_circRNA_101611	0.652941	0.661538	0.625	0.461538	ETFA
hsa_circRNA_090650	0.747059	0.753846	0.725	0.461538	HSD17B10
hsa_circRNA_031754	0.747059	0.738462	0.775	0.557692	KLHL28
hsa_circRNA_003524	0.582353	0.546154	0.7	0.653846	FAM168B
hsa_circRNA_406730	0.629412	0.684615	0.55	0.615385	LOC285768
hsa_circRNA_000103	0.635294	0.646154	0.6	0.442308	AMPD2
hsa_circRNA_404818	0.8	0.823077	0.725	0.538462	OAT
hsa_circRNA_057619	0.676471	0.653846	0.75	0.615385	ANKRD44
hsa_circRNA_406636	0.7	0.730769	0.6	0.596154	FAM172A
hsa_circRNA_405072	0.576471	0.607692	0.525	0.576923	ACAD10
hsa_circRNA_004121	0.588235	0.584615	0.6	0.461538	RFX8
hsa_circRNA_100571	0.7	0.653846	0.85	0.826923	PDSS1
hsa_circRNA_103347	0.458824	0.469231	0.575	0.538462	SCAP
hsa_circRNA_400947	0.741176	0.8	0.45	0.653846	HDAC7
hsa_circRNA_104571	0.658824	0.653846	0.675	0.596154	DOCK5
hsa_circRNA_103110	0.723529	0.761538	0.6	0.826923	NRIP1
hsa_circRNA_000535	0.652941	0.661538	0.625	0.538462	POLE2
hsa_circRNA_103402	0.717647	0.684615	0.825	0.403846	FLNB
hsa_circRNA_405833	0.694118	0.653846	0.825	0.576923	ITSN2
hsa_circRNA_048801	0.570588	0.584615	0.525	0.557692	RANBP3
hsa_circRNA_406169	0.670588	0.669231	0.675	0.557692	MICAL3
hsa_circRNA_032547	0.505882	0.530769	0.425	0.5	ABCD4
hsa_circRNA_104719	0.641176	0.623077	0.7	0.519231	TSNARE1
hsa_circRNA_050374	0.682353	0.738462	0.5	0.673077	ANKRD27
hsa_circRNA_001588	0.535294	0.507692	0.625	0.442308	HIST1H4E
hsa_circRNA_052228	0.594118	0.638462	0.55	0.480769	BRSK1
hsa_circRNA_092573	0.605882	0.638462	0.5	0.673077	MKLN1
hsa_circRNA_003781	0.535294	0.492308	0.675	0.692308	PRMT2
hsa_circRNA_100384	0.694118	0.623077	0.925	0.846154	SFT2D2
hsa_circRNA_104095	0.817647	0.823077	0.8	0.596154	UHRF1BP1
hsa_circRNA_101553	0.641176	0.623077	0.7	0.615385	SNX1
hsa_circRNA_402458	0.582353	0.438462	0.65	0.692308	CCNYL1
hsa_circRNA_104601	0.758824	0.715385	0.9	0.807692	SLC20A2
hsa_circRNA_104707	0.535294	0.546154	0.5	0.576923	PTK2
hsa_circRNA_092146	0.652941	0.584615	0.875	0.807692	MPP1
hsa_circRNA_006718	0.617647	0.6	0.675	0.576923	CWF19L1
hsa_circRNA_008851	0.623529	0.661538	0.5	0.634615	CREM
hsa_circRNA_407211	0.641176	0.669231	0.55	0.576923	MSANTD3
hsa_circRNA_103820	0.670588	0.661538	0.7	0.5	LIFR
hsa_circRNA_009618	0.394118	0.369231	0.475	0.634615	ENO1
hsa_circRNA_004437	0.517647	0.530769	0.475	0.730769	RPRD2
hsa_circRNA_081599	0.688235	0.746154	0.5	0.673077	COL26A1
hsa_circRNA_008518	0.652941	0.669231	0.6	0.596154	UNC13B
hsa_circRNA_105009	0.594118	0.569231	0.675	0.576923	CHIC1
hsa_circRNA_101365	0.6	0.584615	0.65	0.596154	MTHFD1
hsa_circRNA_007652	0.476471	0.523077	0.475	0.653846	CEP350
hsa_circRNA_003949	0.558824	0.569231	0.525	0.5	PTN
hsa_circRNA_101961	0.535294	0.561538	0.55	0.653846	SCIMP
hsa_circRNA_406996	0.670588	0.630769	0.8	0.557692	TFEC
hsa_circRNA_082865	0.5	0.592308	0.8	0.826923	ZNF783
hsa_circRNA_030431	0.505882	0.530769	0.575	0.538462	TBC1D4
hsa_circRNA_032377	0.552941	0.569231	0.5	0.615385	MAP3K9
hsa_circRNA_000424	0.611765	0.538462	0.85	0.865385	FABP6
hsa_circRNA_026232	0.652941	0.646154	0.675	0.480769	LARP4
hsa_circRNA_104583	0.582353	0.546154	0.7	0.692308	RBPMS
hsa_circRNA_103342	0.611765	0.676923	0.6	0.673077	SETD2
hsa_circRNA_103395	0.582353	0.6	0.525	0.576923	ARF4
hsa_circRNA_100449	0.576471	0.576923	0.575	0.596154	RPS6KC1
hsa_circRNA_101411	0.682353	0.723077	0.45	0.711538	GPATCH2L
hsa_circRNA_100748	0.841176	0.823077	0.9	0.634615	STIM1
hsa_circRNA_104579	0.582353	0.561538	0.65	0.557692	HMBOX1
hsa_circRNA_011297	0.564706	0.546154	0.625	0.442308	TINAGL1
hsa_circRNA_404754	0.547059	0.592308	0.6	0.576923	CCDC6
hsa_circRNA_403068	0.552941	0.492308	0.7	0.730769	ZNF732
hsa_circRNA_079074	0.658824	0.323077	0.6	0.519231	SUN1
hsa_circRNA_015911	0.776471	0.769231	0.8	0.5	NAV1
hsa_circRNA_403893	0.635294	0.646154	0.6	0.634615	KMT2E
hsa_circRNA_007592	0.552941	0.584615	0.55	0.653846	RCL1
hsa_circRNA_102444	0.576471	0.569231	0.6	0.576923	DNM2
hsa_circRNA_104782	0.629412	0.630769	0.625	0.519231	POLR1E
hsa_circRNA_405067	0.664706	0.661538	0.675	0.576923	IFT81
hsa_circRNA_104698	0.564706	0.569231	0.55	0.461538	AGO2
hsa_circRNA_103359	0.758824	0.753846	0.775	0.538462	SMARCC1
hsa_circRNA_005361	0.476471	0.469231	0.5	0.480769	GPBP1L1
hsa_circRNA_404282	0.788235	0.792308	0.775	0.5	ZER1
hsa_circRNA_004409	0.658824	0.661538	0.65	0.538462	NOMO1
hsa_circRNA_060011	0.688235	0.669231	0.75	0.557692	ACSS2
hsa_circRNA_103426	0.6	0.584615	0.65	0.653846	CEP97
hsa_circRNA_080285	0.541176	0.538462	0.55	0.576923	PHKG1
hsa_circRNA_102191	0.564706	0.584615	0.5	0.519231	HN1
hsa_circRNA_405317	0.647059	0.646154	0.65	0.596154	CASC5
hsa_circRNA_046689	0.641176	0.692308	0.525	0.634615	ENOSF1
hsa_circRNA_101683	0.576471	0.584615	0.55	0.576923	RNPS1
hsa_circRNA_101530	0.764706	0.753846	0.8	0.5	ALDH1A2
hsa_circRNA_103109	0.8	0.8	0.8	0.730769	NRIP1
hsa_circRNA_103187	0.605882	0.6	0.625	0.461538	HPS4
hsa_circRNA_103707	0.711765	0.753846	0.575	0.692308	NFKB1
hsa_circRNA_406446	0.694118	0.7	0.675	0.5	HSP90AB2P
hsa_circRNA_101283	0.741176	0.784615	0.6	0.634615	ABCC4
hsa_circRNA_102289	0.558824	0.592308	0.45	0.615385	L3MBTL4
hsa_circRNA_002503	0.6	0.715385	0.775	0.884615	RP11-383H13.1
hsa_circRNA_101456	0.7	0.715385	0.65	0.576923	HERC2P3
hsa_circRNA_405485	0.547059	0.546154	0.55	0.538462	HYDIN
hsa_circRNA_102505	0.441176	0.453846	0.6	0.576923	ANKRD27
hsa_circRNA_047474	0.717647	0.746154	0.625	0.634615	KIAA1328
hsa_circRNA_072780	0.8	0.761538	0.925	0.442308	CCDC125
hsa_circRNA_104878	0.694118	0.623077	0.925	0.903846	PTBP3
hsa_circRNA_103879	0.617647	0.807692	1	0.923077	NAIP
hsa_circRNA_404877	0.564706	0.561538	0.575	0.519231	RP4-743O11.1
hsa_circRNA_006628	0.682353	0.692308	0.65	0.538462	MICU1
hsa_circRNA_401636	0.447059	0.423077	0.525	0.557692	NFAT5
hsa_circRNA_101344	0.552941	0.530769	0.625	0.634615	BAZ1A
hsa_circRNA_001978	0.717647	0.707692	0.75	0.538462	SNORA43
hsa_circRNA_401263	0.594118	0.523077	0.825	0.692308	FLJ31306
hsa_circRNA_038901	0.688235	0.738462	0.525	0.596154	BOLA2
hsa_circRNA_014724	0.5	0.476923	0.575	0.384615	CCT3
hsa_circRNA_025042	0.723529	0.676923	0.875	0.730769	FOXM1
hsa_circRNA_104213	0.552941	0.530769	0.625	0.673077	STXBP5
hsa_circRNA_404543	0.523529	0.5	0.6	0.653846	COL24A1
hsa_circRNA_100896	0.741176	0.784615	0.6	0.653846	RSF1
hsa_circRNA_405634	0.488235	0.546154	0.7	0.692308	PGS1
hsa_circRNA_402813	0.588235	0.569231	0.65	0.615385	OSBPL10
hsa_circRNA_404801	0.570588	0.530769	0.7	0.711538	PDZD7
hsa_circRNA_102203	0.5	0.507692	0.475	0.596154	SNHG20
hsa_circRNA_101822	0.623529	0.607692	0.675	0.442308	CNOT1
hsa_circRNA_000133	0.623529	0.638462	0.575	0.615385	ILF2
hsa_circRNA_003300	0.647059	0.7	0.525	0.653846	LRCH2
hsa_circRNA_002797	0.582353	0.569231	0.625	0.538462	PPFIA2
hsa_circRNA_005600	0.541176	0.553846	0.5	0.538462	YPEL2
hsa_circRNA_040698	0.594118	0.638462	0.55	0.576923	USP10
hsa_circRNA_049729	0.7	0.638462	0.9	0.846154	LPHN1
hsa_circRNA_405043	0.711765	0.692308	0.775	0.557692	FGD6
hsa_circRNA_103791	0.617647	0.430769	0.775	0.615385	MARCH6
hsa_circRNA_004384	0.494118	0.5	0.475	0.5	METTL8
hsa_circRNA_008267	0.794118	0.807692	0.75	0.596154	LINC00969
hsa_circRNA_406672	0.6	0.653846	0.575	0.75	SPOCK1
hsa_circRNA_100870	0.423529	0.407692	0.525	0.480769	CPT1A
hsa_circRNA_104496	0.494118	0.569231	0.7	0.730769	EXOC4
hsa_circRNA_026134	0.629412	0.638462	0.6	0.5	TUBA1C
hsa_circRNA_406596	0.723529	0.669231	0.9	0.711538	NIPBL
hsa_circRNA_000775	0.458824	0.453846	0.525	0.538462	XLOC_008015
hsa_circRNA_063459	0.8	0.776923	0.875	0.538462	SLC25A17
hsa_circRNA_406136	0.552941	0.584615	0.55	0.711538	BACH1
hsa_circRNA_405706	0.717647	0.730769	0.675	0.5	XLOC_012879
hsa_circRNA_101326	0.605882	0.6	0.625	0.5	CHMP4A
hsa_circRNA_002032	0.735294	0.730769	0.75	0.538462	DOCK7
hsa_circRNA_400122	0.564706	0.6	0.55	0.538462	KIF1B
hsa_circRNA_078402	0.552941	0.476923	0.65	0.615385	ARID1B
hsa_circRNA_033018	0.6	0.630769	0.5	0.480769	ITPK1
hsa_circRNA_029775	0.576471	0.507692	0.8	0.673077	CENPJ
hsa_circRNA_405016	0.564706	0.607692	0.575	0.730769	SRGAP1
hsa_circRNA_032651	0.564706	0.623077	0.625	0.711538	NEK9
hsa_circRNA_405335	0.752941	0.769231	0.7	0.673077	FBN1
hsa_circRNA_103212	0.717647	0.730769	0.675	0.576923	EIF3D
hsa_circRNA_101851	0.658824	0.661538	0.65	0.615385	SNTB2
hsa_circRNA_102679	0.817647	0.869231	0.65	0.826923	CRIM1
hsa_circRNA_092556	0.588235	0.6	0.45	0.557692	HIST1H1C
hsa_circRNA_406267	0.711765	0.684615	0.8	0.557692	CCDC13
hsa_circRNA_103668	0.717647	0.761538	0.575	0.75	NUP54
hsa_circRNA_000426	0.623529	0.623077	0.625	0.519231	ATP2B1
hsa_circRNA_102844	0.588235	0.507692	0.9	0.903846	CERS6
hsa_circRNA_102976	0.676471	0.638462	0.8	0.557692	ATG4B
hsa_circRNA_104070	0.552941	0.584615	0.55	0.673077	NUP153
hsa_circRNA_102878	0.629412	0.669231	0.5	0.711538	SLC39A10
hsa_circRNA_104861	0.852941	0.9	0.7	0.769231	TMEM245
hsa_circRNA_082680	0.617647	0.576923	0.75	0.615385	HIPK2
hsa_circRNA_080929	0.729412	0.723077	0.75	0.461538	CACNA2D1
hsa_circRNA_076482	0.564706	0.553846	0.6	0.480769	PTK7
hsa_circRNA_063226	0.6	0.638462	0.475	0.596154	LGALS1
hsa_circRNA_062084	0.564706	0.576923	0.525	0.5	PCNT
hsa_circRNA_007672	0.682353	0.661538	0.75	0.365385	TPST1
hsa_circRNA_102036	0.482353	0.469231	0.525	0.596154	ZNF207
hsa_circRNA_003196	0.576471	0.6	0.5	0.576923	NEK1
hsa_circRNA_400516	0.552941	0.6	0.6	0.711538	SEPHS1
hsa_circRNA_101819	0.494118	0.553846	0.7	0.692308	NLRC5
hsa_circRNA_103030	0.6	0.584615	0.65	0.557692	ITCH
hsa_circRNA_406955	0.576471	0.538462	0.7	0.596154	CLIP2
hsa_circRNA_035222	0.664706	0.676923	0.625	0.576923	USP50
hsa_circRNA_089829	0.658824	0.646154	0.7	0.596154	PRKX
hsa_circRNA_006963	0.482353	0.484615	0.475	0.480769	LYPLAL1
hsa_circRNA_101278	0.741176	0.753846	0.7	0.615385	MYCBP2
hsa_circRNA_005593	0.505882	0.530769	0.575	0.653846	NDUFS4
hsa_circRNA_101267	0.676471	0.692308	0.625	0.5	VPS36
hsa_circRNA_104710	0.494118	0.553846	0.7	0.615385	PTK2
hsa_circRNA_102292	0.723529	0.738462	0.325	0.730769	PTPRM
hsa_circRNA_404911	0.547059	0.561538	0.5	0.557692	ACER3
hsa_circRNA_101895	0.652941	0.653846	0.65	0.5	ZCCHC14
hsa_circRNA_073608	0.641176	0.646154	0.625	0.596154	DCP2
hsa_circRNA_405535	0.623529	0.576923	0.775	0.673077	CHD3
hsa_circRNA_035152	0.723529	0.730769	0.7	0.615385	FBN1
hsa_circRNA_104252	0.541176	0.553846	0.5	0.538462	TMEM181
hsa_circRNA_101433	0.570588	0.6	0.475	0.615385	UNC79
hsa_circRNA_016921	0.464706	0.546154	0.8	0.788462	PCNXL2
hsa_circRNA_406130	0.788235	0.807692	0.725	0.615385
hsa_circRNA_008828	0.388235	0.446154	0.8	0.653846	NFXL1
hsa_circRNA_104220	0.582353	0.561538	0.65	0.634615	PCMT1
hsa_circRNA_103981	0.594118	0.592308	0.6	0.519231	RBM27
hsa_circRNA_001062	0.594118	0.561538	0.7	0.653846	ZC3H6
hsa_circRNA_400025	0.488235	0.523077	0.625	0.807692	ANKRD52
hsa_circRNA_104837	0.570588	0.576923	0.55	0.538462	CDC14B
hsa_circRNA_001065	0.564706	0.523077	0.7	0.673077	GYPC
hsa_circRNA_101361	0.441176	0.438462	0.55	0.5	PSMA3
hsa_circRNA_085159	0.517647	0.492308	0.6	0.5	PABPC1
hsa_circRNA_104595	0.723529	0.646154	0.975	0.923077	FGFR1
hsa_circRNA_054220	0.758824	0.761538	0.75	0.596154	LOC728730
hsa_circRNA_102055	0.511765	0.561538	0.35	0.576923	LOC440434
hsa_circRNA_030050	0.594118	0.592308	0.6	0.576923	ELF1
hsa_circRNA_406727	0.623529	0.6	0.7	0.557692	DUSP22
hsa_circRNA_101060	0.682353	0.707692	0.6	0.519231	SLC11A2
hsa_circRNA_000083	0.588235	0.584615	0.6	0.615385	SRSF11
hsa_circRNA_103520	0.576471	0.615385	0.55	0.730769	MRPL47
hsa_circRNA_101595	0.711765	0.792308	0.45	0.826923	EDC3
hsa_circRNA_000286	0.611765	0.638462	0.525	0.576923	CAPRIN1
hsa_circRNA_002371	0.635294	0.576923	0.825	0.692308	CCAR1
hsa_circRNA_037205	0.617647	0.607692	0.65	0.423077	PIGQ
hsa_circRNA_404797	0.411765	0.415385	0.4	0.557692	ABCC2
hsa_circRNA_101673	0.705882	0.7	0.725	0.596154	LMF1
hsa_circRNA_101020	0.511765	0.5	0.55	0.576923	AEBP2
hsa_circRNA_006823	0.470588	0.423077	0.625	0.634615	MLX
hsa_circRNA_014531	0.517647	0.653846	0.925	0.942308	CLK2
hsa_circRNA_004070	0.5	0.553846	0.675	0.788462	LRRC41
hsa_circRNA_103394	0.676471	0.684615	0.65	0.557692	APPL1
hsa_circRNA_404126	0.688235	0.784615	0.625	0.865385	VLDLR-AS1
hsa_circRNA_002447	0.564706	0.569231	0.55	0.576923	COL6A3
hsa_circRNA_405637	0.488235	0.507692	0.575	0.480769	SLC26A11
hsa_circRNA_406874	0.576471	0.530769	0.925	0.923077	NUP43
hsa_circRNA_007477	0.629412	0.584615	0.775	0.634615	PPA2
hsa_circRNA_083815	0.517647	0.546154	0.575	0.538462	INTS9
hsa_circRNA_103564	0.552941	0.530769	0.625	0.634615	DLG1
hsa_circRNA_050898	0.558824	0.546154	0.6	0.384615	ACTN4
hsa_circRNA_085939	0.505882	0.476923	0.6	0.692308	GRINA
hsa_circRNA_406090	0.535294	0.530769	0.55	0.519231	SYNDIG1
hsa_circRNA_403286	0.505882	0.469231	0.625	0.615385	TRIP13
hsa_circRNA_405189	0.688235	0.7	0.65	0.634615	G2E3
hsa_circRNA_405796	0.635294	0.6	0.75	0.75	DHX34
hsa_circRNA_400015	0.617647	0.638462	0.55	0.538462	ZMIZ1
hsa_circRNA_102371	0.6	0.607692	0.575	0.538462	POLI
hsa_circRNA_101168	0.517647	0.461538	0.7	0.711538	FBXW8
hsa_circRNA_008981	0.552941	0.6	0.6	0.692308	FAF1
hsa_circRNA_020354	0.529412	0.553846	0.55	0.615385	CTBP2
hsa_circRNA_000964	0.511765	0.530769	0.55	0.576923	SYNE1
hsa_circRNA_102894	0.605882	0.623077	0.55	0.557692	CFLAR
hsa_circRNA_102353	0.547059	0.507692	0.725	0.730769	PIK3C3
hsa_circRNA_407234	0.594118	0.523077	0.825	0.807692	PHF19
hsa_circRNA_039934	0.7	0.730769	0.6	0.538462	NFATC3
hsa_circRNA_003605	0.688235	0.638462	0.85	0.788462	ZMIZ1
hsa_circRNA_100911	0.811765	0.8	0.85	0.557692	PICALM
hsa_circRNA_031357	0.570588	0.584615	0.525	0.634615	CHMP4A
hsa_circRNA_006795	0.588235	0.592308	0.575	0.519231	KNOP1
hsa_circRNA_021714	0.641176	0.7	0.45	0.769231	CD44
hsa_circRNA_089090	0.552941	0.538462	0.6	0.653846	NCS1
hsa_circRNA_102708	0.670588	0.692308	0.6	0.634615	THADA
hsa_circRNA_001403	0.588235	0.553846	0.7	0.634615	RFC1
hsa_circRNA_059148	0.7	0.738462	0.575	0.538462	RBCK1
hsa_circRNA_102059	0.6	0.592308	0.625	0.596154	MED1
hsa_circRNA_002387	0.517647	0.523077	0.5	0.538462	TNIK
hsa_circRNA_406144	0.670588	0.669231	0.675	0.519231	ATP5O
hsa_circRNA_101272	0.6	0.584615	0.65	0.538462	KLF12
hsa_circRNA_100220	0.652941	0.661538	0.625	0.557692	FAF1
hsa_circRNA_401901	0.511765	0.6	0.775	0.826923	FASN
hsa_circRNA_103155	0.664706	0.623077	0.8	0.692308	BCL2L13
hsa_circRNA_100672	0.517647	0.584615	0.7	0.75	C10orf76
hsa_circRNA_085362	0.735294	0.746154	0.7	0.519231	TRPS1
hsa_circRNA_020960	0.617647	0.661538	0.525	0.692308	HBG1
hsa_circRNA_103160	0.717647	0.761538	0.575	0.711538	UFD1L
hsa_circRNA_102582	0.464706	0.438462	0.55	0.576923	DHX34
hsa_circRNA_017594	0.711765	0.653846	0.9	0.75	FBXO18
hsa_circRNA_029031	0.682353	0.669231	0.725	0.653846	WDR66
hsa_circRNA_104442	0.629412	0.615385	0.675	0.557692	CUX1
hsa_circRNA_000261	0.552941	0.561538	0.525	0.442308	SHOC2
hsa_circRNA_104352	0.541176	0.492308	0.7	0.75	HECW1
hsa_circRNA_400540	0.652941	0.592308	0.85	0.769231	MTPAP
hsa_circRNA_100067	0.452941	0.438462	0.5	0.596154	DDI2
hsa_circRNA_406086	0.647059	0.7	0.475	0.807692	CSRP2BP
hsa_circRNA_101794	0.658824	0.676923	0.6	0.519231	KIF22
hsa_circRNA_056459	0.747059	0.761538	0.7	0.576923	IMP4
hsa_circRNA_044328	0.6	0.638462	0.525	0.692308	SP2
hsa_circRNA_089507	0.770588	0.807692	0.65	0.75	UBAC1
hsa_circRNA_405483	0.482353	0.446154	0.6	0.576923	AARS
hsa_circRNA_406427	0.594118	0.584615	0.625	0.673077	LRCH3
hsa_circRNA_406187	0.570588	0.6	0.525	0.576923	CPSF1P1
hsa_circRNA_405712	0.729412	0.715385	0.775	0.673077	SCAMP4
hsa_circRNA_404891	0.723529	0.738462	0.675	0.673077	BATF2
hsa_circRNA_406765	0.717647	0.738462	0.65	0.615385	KCTD20
hsa_circRNA_104469	0.7	0.684615	0.75	0.5	SND1
hsa_circRNA_104833	0.588235	0.607692	0.525	0.538462	C9orf3
hsa_circRNA_102207	0.458824	0.415385	0.6	0.634615	AFMID
hsa_circRNA_402893	0.641176	0.653846	0.6	0.576923	PTPRG
hsa_circRNA_403649	0.441176	0.407692	0.55	0.596154	DOPEY1
hsa_circRNA_405872	0.470588	0.530769	0.725	0.846154	PRKCE
hsa_circRNA_104994	0.676471	0.615385	0.875	0.769231	UBA1
hsa_circRNA_062557	0.729412	0.830769	0.6	0.846154	CHCHD10
hsa_circRNA_405271	0.676471	0.653846	0.75	0.634615	FLRT2
hsa_circRNA_061376	0.576471	0.607692	0.525	0.615385	CCT8
hsa_circRNA_076155	0.564706	0.546154	0.625	0.596154	FKBP5
hsa_circRNA_104027	0.370588	0.353846	0.425	0.403846	LOC202181
hsa_circRNA_100777	0.717647	0.738462	0.65	0.5	MPPED2
hsa_circRNA_104728	0.576471	0.592308	0.525	0.557692	RFX3
hsa_circRNA_403959	0.6	0.415385	0.65	0.480769	BRAF
hsa_circRNA_405952	0.758824	0.838462	0.5	0.807692	CLASP1
hsa_circRNA_029053	0.641176	0.630769	0.675	0.576923	DIABLO
hsa_circRNA_091537	0.682353	0.715385	0.575	0.538462	FIRRE
hsa_circRNA_104006	0.664706	0.661538	0.675	0.538462	DOCK2
hsa_circRNA_100339	0.570588	0.607692	0.55	0.5	SNX27
hsa_circRNA_000122	0.623529	0.661538	0.5	0.692308	NBPF10
hsa_circRNA_043944	0.811765	0.823077	0.775	0.5	VAT1
hsa_circRNA_104787	0.6	0.615385	0.55	0.634615	PTAR1
hsa_circRNA_077753	0.717647	0.707692	0.75	0.461538	GJA1
hsa_circRNA_401536	0.594118	0.630769	0.475	0.673077	PARN
hsa_circRNA_003153	0.476471	0.453846	0.55	0.615385	KIF24
hsa_circRNA_004417	0.676471	0.669231	0.7	0.480769	LYPLAL1
hsa_circRNA_039219	0.617647	0.6	0.675	0.596154	GPT2
hsa_circRNA_103121	0.558824	0.615385	0.625	0.769231	GART
hsa_circRNA_038312	0.482353	0.538462	0.7	0.75	TMC7
hsa_circRNA_104585	0.629412	0.646154	0.575	0.692308	GSR
hsa_circRNA_102247	0.552941	0.584615	0.45	0.576923	TBCD
hsa_circRNA_009068	0.570588	0.584615	0.525	0.461538	NPEPPS
hsa_circRNA_029929	0.623529	0.638462	0.425	0.596154	BRCA2
hsa_circRNA_102602	0.594118	0.592308	0.6	0.576923	ZNF418
hsa_circRNA_082173	0.517647	0.507692	0.55	0.576923	HILPDA
hsa_circRNA_103057	0.358824	0.676923	0.475	0.711538	SOGA1
hsa_circRNA_401099	0.776471	0.761538	0.825	0.5	SBNO1
hsa_circRNA_070626	0.641176	0.4	0.775	0.576923	COL25A1
hsa_circRNA_103209	0.652941	0.661538	0.625	0.519231	MYH9
hsa_circRNA_086344	0.8	0.784615	0.85	0.538462	KDM4C
hsa_circRNA_401170	0.529412	0.569231	0.6	0.615385	SLAIN1
hsa_circRNA_102438	0.594118	0.646154	0.575	0.730769	DNMT1
hsa_circRNA_006575	0.629412	0.630769	0.625	0.461538	RIT1
hsa_circRNA_053944	0.717647	0.753846	0.6	0.769231	FAM98A
hsa_circRNA_103993	0.535294	0.592308	0.65	0.673077	FAM114A2
hsa_circRNA_400076	0.570588	0.561538	0.6	0.538462	NISCH
hsa_circRNA_102483	0.552941	0.515385	0.675	0.596154	PGLS
hsa_circRNA_102130	0.552941	0.515385	0.675	0.673077	TOM1L1
hsa_circRNA_402290	0.770588	0.769231	0.775	0.576923	VPS54
hsa_circRNA_406597	0.652941	0.676923	0.575	0.576923	C5orf42
hsa_circRNA_104327	0.529412	0.484615	0.575	0.538462	FAM126A
hsa_circRNA_001266	0.552941	0.561538	0.525	0.519231	FANCD2
hsa_circRNA_404704	0.517647	0.507692	0.6	0.653846	DIP2C
hsa_circRNA_400013	0.529412	0.561538	0.425	0.538462	GAS5
hsa_circRNA_406089	0.458824	0.584615	0.6	0.730769	NAA20
hsa_circRNA_104134	0.605882	0.461538	0.825	0.711538	KCNQ5
hsa_circRNA_004856	0.611765	0.630769	0.55	0.596154	OPTN
hsa_circRNA_000079	0.805882	0.830769	0.725	0.615385	USP1
hsa_circRNA_402843	0.511765	0.492308	0.575	0.576923	SACM1L
hsa_circRNA_000761	0.529412	0.523077	0.55	0.538462	FBXL20
hsa_circRNA_103562	0.588235	0.576923	0.625	0.576923	DLG1
hsa_circRNA_018379	0.594118	0.561538	0.7	0.576923	AGAP6
hsa_circRNA_015169	0.494118	0.5	0.475	0.461538	C1orf112
hsa_circRNA_101156	0.417647	0.415385	0.425	0.596154	NAA25
hsa_circRNA_402237	0.505882	0.515385	0.525	0.557692	SRBD1
hsa_circRNA_102954	0.523529	0.530769	0.5	0.480769	UBE2F
hsa_circRNA_100350	0.558824	0.530769	0.65	0.576923	CLK2
hsa_circRNA_406801	0.541176	0.546154	0.825	0.807692
hsa_circRNA_406682	0.470588	0.415385	0.65	0.634615	NRG2
hsa_circRNA_100538	0.594118	0.623077	0.5	0.634615	SFMBT2
hsa_circRNA_048085	0.605882	0.653846	0.55	0.711538	FSTL3
hsa_circRNA_070733	0.841176	0.846154	0.825	0.653846	PRSS12
hsa_circRNA_085959	0.611765	0.576923	0.725	0.730769	CYC1
hsa_circRNA_406337	0.552941	0.6	0.6	0.673077	PDIA5
hsa_circRNA_001151	0.576471	0.553846	0.65	0.634615	C20orf24
hsa_circRNA_406908	0.605882	0.607692	0.6	0.461538	RPA3-AS1
hsa_circRNA_100065	0.735294	0.776923	0.6	0.692308	DNAJC16
hsa_circRNA_407266	0.576471	0.638462	0.625	0.634615	WWC3
hsa_circRNA_036272	0.558824	0.584615	0.525	0.634615	UBL7
hsa_circRNA_029416	0.735294	0.723077	0.775	0.538462	TMEM132D
hsa_circRNA_002930	0.494118	0.492308	0.5	0.461538	KCNQ5
hsa_circRNA_403922	0.641176	0.653846	0.6	0.634615	SMO
hsa_circRNA_102445	0.811765	0.830769	0.75	0.711538	CARM1
hsa_circRNA_002261	0.541176	0.523077	0.6	0.442308	FAM21A
hsa_circRNA_404820	0.558824	0.592308	0.55	0.576923	ZRANB1
hsa_circRNA_065649	0.547059	0.569231	0.475	0.634615	RHOA
hsa_circRNA_061007	0.670588	0.684615	0.625	0.538462	NELFCD
hsa_circRNA_101632	0.529412	0.530769	0.525	0.596154	PDE8A
hsa_circRNA_001185	0.582353	0.576923	0.6	0.519231	IFNGR2
hsa_circRNA_002876	0.694118	0.684615	0.725	0.557692	EPN2
[truncated: 8,755 more rows]

## Sheet: Supplementary Table S.4
Supplementary Table S4: Summary of Venn Diagram Analysis of Differentially m⁶A-Modified circRNAs Across Breast Cancer Subtypes (Hypermethylated and Hypomethylated).
Hyper methylated
TNBC Vs Luminal TNBC Vs Luminal A TNBC Vs Luminal B	1	hsa_circRNA_101522
Luminal B vs Luminal A TNBC Vs Luminal A	3	hsa_circRNA_090301, hsa_circRNA_405718, hsa_circRNA_028561
TNBC Vs Luminal TNBC Vs Luminal B	15	hsa_circRNA_400033, hsa_circRNA_075549, hsa_circRNA_003641, hsa_circRNA_406157, hsa_circRNA_102445, hsa_circRNA_404935, hsa_circRNA_405443, hsa_circRNA_103372, hsa_circRNA_081481, hsa_circRNA_006773, hsa_circRNA_406655, hsa_circRNA_001490, hsa_circRNA_023016, hsa_circRNA_101491, hsa_circRNA_104310
TNBC Vs Luminal TNBC Vs Luminal A	4	hsa_circRNA_005080, hsa_circRNA_000781, hsa_circRNA_000618, hsa_circRNA_066596
Luminal B vs Luminal A	17	hsa_circRNA_005606, hsa_circRNA_100077, hsa_circRNA_400980, hsa_circRNA_103883, hsa_circRNA_400529, hsa_circRNA_059975, hsa_circRNA_403185, hsa_circRNA_405330, hsa_circRNA_014531, hsa_circRNA_082335, hsa_circRNA_105051, hsa_circRNA_104040, hsa_circRNA_100574, hsa_circRNA_101105, hsa_circRNA_100699, hsa_circRNA_089592, hsa_circRNA_040407
TNBC Vs Luminal B	4	hsa_circRNA_103361, hsa_circRNA_404567, hsa_circRNA_400027, hsa_circRNA_404595
TNBC Vs Luminal A	12	hsa_circRNA_405232, hsa_circRNA_100644, hsa_circRNA_046948, hsa_circRNA_404752, hsa_circRNA_401381, hsa_circRNA_034093, hsa_circRNA_103497, hsa_circRNA_405981, hsa_circRNA_407216, hsa_circRNA_074183, hsa_circRNA_004926, hsa_circRNA_001591
Hypo methylated
TNBC Vs Luminal TNBC Vs Luminal A TNBC Vs Luminal B	2	hsa_circRNA_101940, hsa_circRNA_101001
Luminal B vs Luminal A TNBC Vs Luminal A	6	hsa_circRNA_104105, hsa_circRNA_059609, hsa_circRNA_405409, hsa_circRNA_000756, hsa_circRNA_015808, hsa_circRNA_406789
TNBC Vs Luminal TNBC Vs Luminal B	15	hsa_circRNA_406174, hsa_circRNA_102997, hsa_circRNA_102116, hsa_circRNA_407200, hsa_circRNA_103881, hsa_circRNA_405663, hsa_circRNA_000543, hsa_circRNA_000799, hsa_circRNA_103871, hsa_circRNA_101493, hsa_circRNA_065768, hsa_circRNA_008267, hsa_circRNA_051239, hsa_circRNA_101053, hsa_circRNA_103176
Luminal B vs Luminal A	10	hsa_circRNA_406246, hsa_circRNA_405795, hsa_circRNA_103716, hsa_circRNA_103574, hsa_circRNA_101205, hsa_circRNA_079265, hsa_circRNA_400278, hsa_circRNA_104939, hsa_circRNA_403264, hsa_circRNA_005520
TNBC Vs Luminal B	3	hsa_circRNA_406657, hsa_circRNA_021714, hsa_circRNA_043599
TNBC Vs Luminal A	9	hsa_circRNA_402082, hsa_circRNA_100690, hsa_circRNA_033475, hsa_circRNA_103770, hsa_circRNA_104043, hsa_circRNA_404557, hsa_circRNA_404688, hsa_circRNA_101438, hsa_circRNA_101237
TNBC Vs Luminal	3	hsa_circRNA_002082, hsa_circRNA_100057, hsa_circRNA_103758
© 2026 Dr.Amal Qattan. All rights reserved.

## Sheet: Supplementary Table S.5
Supplementary Table S5: Functional Annotation of Differentially m⁶A-Modified circRNAs in TNBC versus Luminal Breast Cancer Subtypes (Hypermethylated and Hypomethylated)
(S.5.1) Hyper TNBC vs. Luminal
circRNA_ID	probeID	chrom	circRNA_type	GeneSymbol	ID	Gene Name	BBID	BIOCARTA	COG_ONTOLOGY	CYTOGENETIC_LOCATION	DIP	DRUGBANK	ENTREZ_GENE_SUMMARY	GOTERM_BP_DIRECT	GOTERM_CC_DIRECT	GOTERM_MF_DIRECT	INTERPRO	KEGG_PATHWAY	OMIM_DISEASE	PIR_SUPERFAMILY	REACTOME_PATHWAY	SMART	UP_KW_BIOLOGICAL_PROCESS	UP_KW_CELLULAR_COMPONENT	UP_KW_DISEASE	UP_KW_DOMAIN	UP_KW_LIGAND	UP_KW_MOLECULAR_FUNCTION	UP_KW_PTM	UP_SEQ_FEATURE	WIKIPATHWAYS
hsa_circRNA_405814	ASCRP3002845	chr19	intronic	ZNF470	ZNF470	zinc finger protein 470(ZNF470)			General function prediction only,	19q13.43,			Predicted to enable DNA-binding transcription factor activity, RNA polymerase II-specific and RNA polymerase II cis-regulatory region sequence-specific DNA binding activity. Predicted to be involved in regulation of transcription by RNA polymerase II. Located in nuclear body. [provided by Alliance of Genome Resources, Mar 2025],	GO:0006355~regulation of DNA-templated transcription,GO:0006357~regulation of transcription by RNA polymerase II,	GO:0005634~nucleus,GO:0005654~nucleoplasm,GO:0016604~nuclear body,	GO:0000978~RNA polymerase II cis-regulatory region sequence-specific DNA binding,GO:0000981~DNA-binding transcription factor activity, RNA polymerase II-specific,GO:0008270~zinc ion binding,GO:0046872~metal ion binding,	IPR001909:KRAB,IPR013087:Znf_C2H2_type,IPR036051:KRAB_dom_sf,IPR036236:Znf_C2H2_sf,IPR050169:Krueppel_C2H2_ZnF,IPR050758:Znf_C2H2-type,				R-HSA-212436~Generic Transcription Pathway,R-HSA-73857~RNA Polymerase II Transcription,R-HSA-74160~Gene expression (Transcription),	SM00349:KRAB,SM00355:ZnF_C2H2,	KW-0804~Transcription,KW-0805~Transcription regulation,	KW-0539~Nucleus,		KW-0677~Repeat,KW-0863~Zinc-finger,	KW-0479~Metal-binding,KW-0862~Zinc,	KW-0238~DNA-binding,		DOMAIN:KRAB,MOTIF:Nuclear localization signal,ZN_FING:C2H2-type 1,ZN_FING:C2H2-type 10,ZN_FING:C2H2-type 11,ZN_FING:C2H2-type 12,ZN_FING:C2H2-type 13,ZN_FING:C2H2-type 14,ZN_FING:C2H2-type 15,ZN_FING:C2H2-type 16,ZN_FING:C2H2-type 17,ZN_FING:C2H2-type 2,ZN_FING:C2H2-type 3,ZN_FING:C2H2-type 4,ZN_FING:C2H2-type 5,ZN_FING:C2H2-type 6,ZN_FING:C2H2-type 7,ZN_FING:C2H2-type 8,ZN_FING:C2H2-type 9,
hsa_circRNA_001591	ASCRP3005935	chr6	sense overlapping	HIST1H4I
hsa_circRNA_025522	ASCRP3008066	chr12	exonic	ARHGDIB	ARHGDIB	Rho GDP dissociation inhibitor beta(ARHGDIB)		h_caspasePathway:Caspase Cascade in Apoptosis,h_d4gdiPathway:D4-GDI Signaling Pathway,h_fasPathway:FAS signaling pathway ( CD95 ),h_hivnefPathway:HIV-I Nef: negative effector of Fas and TNF,h_tnfr1Pathway:TNFR1 Signaling Pathway,		12p12.3,	836:caspase 3(CASP3),840:caspase 7(CASP7),		Members of the Rho (or ARH) protein family (see MIM 165390) and other Ras-related small GTP-binding proteins (see MIM 179520) are involved in diverse cellular events, including cell signaling, proliferation, cytoskeletal organization, and secretion. The GTP-binding proteins are active only in the GTP-bound state. At least 3 classes of proteins tightly regulate cycling between the GTP-bound and GD…	GO:0007266~Rho protein signal transduction,GO:0035023~regulation of Rho protein signal transduction,GO:0071461~cellular response to redox state,GO:1901164~negative regulation of trophoblast cell migration,	GO:0005737~cytoplasm,GO:0005829~cytosol,GO:0005856~cytoskeleton,GO:0016020~membrane,GO:0031410~cytoplasmic vesicle,GO:0070062~extracellular exosome,	GO:0003924~GTPase activity,GO:0005094~Rho GDP-dissociation inhibitor activity,GO:0005096~GTPase activator activity,GO:0005515~protein binding,GO:0031267~small GTPase binding,	IPR000406:Rho_GDI,IPR014756:Ig_E-set,IPR024792:RhoGDI_dom_sf,	hsa04722:Neurotrophin signaling pathway,hsa04962:Vasopressin-regulated water reabsorption,			R-HSA-162582~Signal Transduction,R-HSA-194315~Signaling by Rho GTPases,R-HSA-8980692~RHOA GTPase cycle,R-HSA-9012999~RHO GTPase cycle,R-HSA-9013148~CDC42 GTPase cycle,R-HSA-9013149~RAC1 GTPase cycle,R-HSA-9013407~RHOH GTPase cycle,R-HSA-9013408~RHOG GTPase cycle,R-HSA-9013423~RAC3 GTPase cycle,R-HSA-9716542~Signaling by Rho GTPases, Miro GTPases and RHOBTB3,			KW-0963~Cytoplasm,				KW-0343~GTPase activation,	KW-0007~Acetylation,KW-0597~Phosphoprotein,	COMPBIAS:Acidic residues,REGION:Disordered,	WP314:Fas ligand pathway and stress induction of heat shock proteins,WP5085:Vasopressin regulated water reabsorption,WP524:G13 signaling,
hsa_circRNA_006759	ASCRP3000044	chr2	exonic	WDPCP	WDPCP	WD repeat containing planar cell polarity effector(WDPCP)				2p15,			This gene encodes a cytoplasmic WD40 repeat protein. A similar gene in frogs encodes a planar cell polarity protein that plays a critical role in collective cell movement and ciliogenesis by mediating septin localization. Mutations in this gene are associated with Bardet-Biedl syndrome 15 and may also play a role in Meckel-Gruber syndrome. Alternative splicing results in multiple transcript varia…	GO:0001736~establishment of planar polarity,GO:0001822~kidney development,GO:0002093~auditory receptor cell morphogenesis,GO:0007224~smoothened signaling pathway,GO:0007399~nervous system development,GO:0010762~regulation of fibroblast migration,GO:0016476~regulation of embryonic cell shape,GO:0021915~neural tube development,GO:0030030~cell projection organization,GO:0032185~septin cytoskeleton o…	GO:0005737~cytoplasm,GO:0005856~cytoskeleton,GO:0005886~plasma membrane,GO:0005929~cilium,GO:0005930~axoneme,GO:0005938~cell cortex,GO:0016324~apical plasma membrane,GO:0097541~axonemal basal plate,	GO:0035091~phosphatidylinositol binding,	IPR015943:WD40/YVTN_repeat-like_dom_sf,IPR024511:Frtz,IPR036322:WD40_repeat_dom_sf,		217085~Congenital heart defects, hamartomas of tongue, and polysyndactyly,615992~Bardet-Biedl syndrome 15,				KW-0970~Cilium biogenesis/degradation,	KW-0206~Cytoskeleton,KW-0472~Membrane,KW-0963~Cytoplasm,KW-0966~Cell projection,KW-0969~Cilium,KW-1003~Cell membrane,	KW-0083~Bardet-Biedl syndrome,KW-0225~Disease variant,KW-0550~Obesity,KW-0991~Intellectual disability,KW-1186~Ciliopathy,	KW-0677~Repeat,KW-0853~WD repeat,				COMPBIAS:Polar residues,REGION:Disordered,REPEAT:WD 1,REPEAT:WD 2,	WP4536:Genes related to primary cilium development based on CRISPR ,WP4803:Ciliopathies,WP5234:Bardet Biedl syndrome,
hsa_circRNA_043602	ASCRP3000759	chr17	exonic	JUP	JUP	junction plakoglobin(JUP)				17q21.2,	1000:cadherin 2(CDH2),1828:desmoglein 1(DSG1),	DB01593~Zinc,DB14487~Zinc acetate,	This gene encodes a major cytoplasmic protein which is the only known constituent common to submembranous plaques of both desmosomes and intermediate junctions. This protein forms distinct complexes with cadherins and desmosomal cadherins and is a member of the catenin family since it contains a distinct repeating amino acid motif called the armadillo repeat. Mutation in this gene has been associ…	GO:0001954~positive regulation of cell-matrix adhesion,GO:0002159~desmosome assembly,GO:0007155~cell adhesion,GO:0016477~cell migration,GO:0042127~regulation of cell population proliferation,GO:0042307~positive regulation of protein import into nucleus,GO:0043537~negative regulation of blood vessel endothelial cell migration,GO:0043588~skin development,GO:0045766~positive regulation of angiogenes…	GO:0001533~cornified envelope,GO:0005576~extracellular region,GO:0005634~nucleus,GO:0005737~cytoplasm,GO:0005829~cytosol,GO:0005856~cytoskeleton,GO:0005882~intermediate filament,GO:0005886~plasma membrane,GO:0005911~cell-cell junction,GO:0005912~adherens junction,GO:0005915~zonula adherens,GO:0005925~focal adhesion,GO:0009898~cytoplasmic side of plasma membrane,GO:0014704~intercalated disc,GO:001…	GO:0003713~transcription coactivator activity,GO:0005198~structural molecule activity,GO:0005515~protein binding,GO:0016922~nuclear receptor binding,GO:0019903~protein phosphatase binding,GO:0042803~protein homodimerization activity,GO:0045294~alpha-catenin binding,GO:0045296~cadherin binding,GO:0050839~cell adhesion molecule binding,GO:0086083~cell adhesive protein binding involved in bundle of …	IPR000225:Armadillo,IPR011989:ARM-like,IPR013284:Beta-catenin,IPR016024:ARM-type_fold,	hsa04820:Cytoskeleton in muscle cells,hsa05200:Pathways in cancer,hsa05202:Transcriptional misregulation in cancer,hsa05221:Acute myeloid leukemia,hsa05226:Gastric cancer,hsa05412:Arrhythmogenic right ventricular cardiomyopathy,	601214~Naxos disease,611528~Arrhythmogenic right ventricular dysplasia 12,		R-HSA-1266738~Developmental Biology,R-HSA-1500931~Cell-Cell communication,R-HSA-162582~Signal Transduction,R-HSA-168249~Innate Immune System,R-HSA-168256~Immune System,R-HSA-194138~Signaling by VEGF,R-HSA-194315~Signaling by Rho GTPases,R-HSA-418990~Adherens junctions interactions,R-HSA-421270~Cell-cell junction organization,R-HSA-4420097~VEGFA-VEGFR2 Pathway,R-HSA-446728~Cell junction organizati…	SM00185:ARM,	KW-0130~Cell adhesion,	KW-0206~Cytoskeleton,KW-0472~Membrane,KW-0539~Nucleus,KW-0963~Cytoplasm,KW-0965~Cell junction,KW-1003~Cell membrane,	KW-0122~Cardiomyopathy,KW-0225~Disease variant,KW-1007~Palmoplantar keratoderma,	KW-0677~Repeat,			KW-0007~Acetylation,KW-0325~Glycoprotein,KW-0597~Phosphoprotein,	CARBOHYD:O-linked (GlcNAc) threonine,MUTAGEN:S->A: Does not affect glycosylation.,MUTAGEN:T->A: Abolishes glycosylation. Does not affect binding to CDH1, DSC1 or DSG1.,MUTAGEN:T->A: Does not affect glycosylation.,MUTAGEN:T->A: Reduces glycosylation.,REGION:Disordered,REGION:Interaction with DSC1,REGION:Interaction with DSC1 and DSG1,REPEAT:ARM,REPEAT:ARM 1,REPEAT:ARM 10,REPEAT:ARM 11,REPEAT:ARM 1…	WP2118:Arrhythmogenic right ventricular cardiomyopathy,WP2355:Corticotropin releasing hormone signaling,WP2858:Ectoderm differentiation,WP3658:Wnt beta catenin signaling in leukemia,WP4239:Epithelial to mesenchymal transition in colorectal cancer,WP5293:Acute myeloid leukemia,WP5434:Cancer pathways,WP5475:Hallmark of cancer sustaining proliferative signaling,
hsa_circRNA_003997	ASCRP3006838	chr11	exonic	CLMP	CLMP	CXADR like membrane protein(CLMP)				11q24.1,			This gene encodes a type I transmembrane protein that is localized to junctional complexes between endothelial and epithelial cells and may have a role in cell-cell adhesion. Expression of this gene in white adipose tissue is implicated in adipocyte maturation and development of obesity. This gene is also essential for normal intestinal development and mutations in the gene are associated with co…	GO:0048565~digestive tract development,GO:0099170~postsynaptic modulation of chemical synaptic transmission,	GO:0005881~cytoplasmic microtubule,GO:0005923~bicellular tight junction,GO:0009986~cell surface,GO:0016020~membrane,GO:0045211~postsynaptic membrane,	GO:0005515~protein binding,	IPR003598:Ig_sub2,IPR003599:Ig_sub,IPR007110:Ig-like_dom,IPR013106:Ig_V-set,IPR013783:Ig-like_fold,IPR036179:Ig-like_dom_sf,IPR042454:CLMP,		615237~Congenital short bowel syndrome,			SM00406:IGv,SM00408:IGc2,SM00409:IG,		KW-0472~Membrane,KW-0796~Tight junction,KW-0965~Cell junction,KW-1003~Cell membrane,	KW-0225~Disease variant,	KW-0393~Immunoglobulin domain,KW-0677~Repeat,KW-0732~Signal,KW-0812~Transmembrane,KW-1133~Transmembrane helix,			KW-0325~Glycoprotein,KW-1015~Disulfide bond,	CARBOHYD:N-linked (GlcNAc...) asparagine,COMPBIAS:Basic and acidic residues,COMPBIAS:Polar residues,DOMAIN:Ig-like,DOMAIN:Ig-like C2-type 1,DOMAIN:Ig-like C2-type 2,REGION:Disordered,TOPO_DOM:Cytoplasmic,TOPO_DOM:Extracellular,TRANSMEM:Helical,
hsa_circRNA_101522	ASCRP3006170	chr15	exonic	DMXL2	DMXL2	Dmx like 2(DMXL2)				15q21.2,			This gene encodes a protein with 12 WD domains. Proteins with WD domains are involved in many functions including participation in signal transduction pathways. Participation of the encoded protein in regulation of the Notch signaling pathway has been demonstrated in vitro using several human cell lines (PMID:20810660). A gene encoding a similar protein is located on chromosome 5. Multiple transc…	GO:0007035~vacuolar acidification,	GO:0005615~extracellular space,GO:0008021~synaptic vesicle,GO:0030672~synaptic vesicle membrane,GO:0043291~RAVE complex,GO:0098992~neuronal dense core vesicle,	GO:0031267~small GTPase binding,	IPR001680:WD40_rpt,IPR015943:WD40/YVTN_repeat-like_dom_sf,IPR022033:Rav1p_C,IPR036322:WD40_repeat_dom_sf,IPR052208:DmX-like/RAVE_component,	hsa04142:Lysosome,	616113~Polyendocrine-polyneuropathy syndrome,617605~Deafness, autosomal dominant 71,618663~Developmental and epileptic encephalopathy 81,			SM00320:WD40,		KW-0472~Membrane,KW-0770~Synapse,KW-0968~Cytoplasmic vesicle,	KW-0209~Deafness,KW-0219~Diabetes mellitus,KW-0225~Disease variant,KW-0622~Neuropathy,KW-0887~Epilepsy,KW-1010~Non-syndromic deafness,KW-1016~Hypogonadotropic hypogonadism,	KW-0175~Coiled coil,KW-0677~Repeat,KW-0853~WD repeat,			KW-0597~Phosphoprotein,	COMPBIAS:Acidic residues,COMPBIAS:Basic and acidic residues,DOMAIN:RAVE complex protein Rav1 C-terminal,REGION:Disordered,REPEAT:WD,REPEAT:WD 1,REPEAT:WD 10,REPEAT:WD 11,REPEAT:WD 12,REPEAT:WD 13,REPEAT:WD 14,REPEAT:WD 15,REPEAT:WD 16,REPEAT:WD 2,REPEAT:WD 3,REPEAT:WD 4,REPEAT:WD 5,REPEAT:WD 6,REPEAT:WD 7,REPEAT:WD 8,REPEAT:WD 9,
hsa_circRNA_102728	ASCRP3006155	chr2	exonic	USP34	USP34	ubiquitin specific peptidase 34(USP34)				2p15,			Enables cysteine-type deubiquitinase activity and cysteine-type endopeptidase activity. Involved in positive regulation of canonical Wnt signaling pathway and protein K48-linked deubiquitination. Predicted to be active in cytosol and nucleus. [provided by Alliance of Genome Resources, Mar 2025],	GO:0006508~proteolysis,GO:0016055~Wnt signaling pathway,GO:0016579~protein deubiquitination,GO:0031647~regulation of protein stability,GO:0071108~protein K48-linked deubiquitination,GO:0090263~positive regulation of canonical Wnt signaling pathway,	GO:0005634~nucleus,GO:0005829~cytosol,	GO:0004197~cysteine-type endopeptidase activity,GO:0004843~cysteine-type deubiquitinase activity,GO:0005515~protein binding,	IPR001394:Peptidase_C19_UCH,IPR016024:ARM-type_fold,IPR018200:USP_CS,IPR021905:DUF3517,IPR028889:USP_dom,IPR038765:Papain-like_cys_pep_sf,IPR050164:Peptidase_C19,				R-HSA-162582~Signal Transduction,R-HSA-195721~Signaling by WNT,R-HSA-201681~TCF dependent signaling in response to WNT,R-HSA-392499~Metabolism of proteins,R-HSA-5688426~Deubiquitination,R-HSA-5689880~Ub-specific processing proteases,R-HSA-597592~Post-translational protein modification,		KW-0833~Ubl conjugation pathway,KW-0879~Wnt signaling pathway,					KW-0378~Hydrolase,KW-0645~Protease,KW-0788~Thiol protease,	KW-0597~Phosphoprotein,	ACT_SITE:Nucleophile,ACT_SITE:Proton acceptor,COMPBIAS:Acidic residues,COMPBIAS:Basic and acidic residues,COMPBIAS:Polar residues,DOMAIN:DUF3517,DOMAIN:USP,MUTAGEN:C->S: Loss of function.,REGION:Disordered,
hsa_circRNA_000407	ASCRP3007487	chr12	antisense	SMARCC2	SMARCC2	SWI/SNF related BAF chromatin remodeling complex subunit C2(SMARCC2)		h_hSWI-SNFpathway:Chromatin Remodeling by hSWI/SNF ATP-dependent Complexes,h_vdrPathway:Control of Gene Expression by Vitamin D Receptor,	Chromatin structure and dynamics / Transcription,General function prediction only,	12q13.2,	55636:chromodomain helicase DNA binding protein 7(CHD7),6605:SWI/SNF related BAF chromatin remodeling complex subunit E1(SMARCE1),7015:telomerase reverse transcriptase(TERT),		The protein encoded by this gene is a member of the SWI/SNF family of proteins, whose members display helicase and ATPase activities and which are thought to regulate transcription of certain genes by altering the chromatin structure around those genes. The encoded protein is part of the large ATP-dependent chromatin remodeling complex SNF/SWI and contains a predicted leucine zipper motif typical…	GO:0000122~negative regulation of transcription by RNA polymerase II,GO:0006337~nucleosome disassembly,GO:0006338~chromatin remodeling,GO:0006357~regulation of transcription by RNA polymerase II,GO:0006366~transcription by RNA polymerase II,GO:0007399~nervous system development,GO:0030071~regulation of mitotic metaphase/anaphase transition,GO:0045582~positive regulation of T cell differentiation,…	GO:0000776~kinetochore,GO:0000785~chromatin,GO:0005654~nucleoplasm,GO:0016363~nuclear matrix,GO:0016514~SWI/SNF complex,GO:0016586~RSC-type complex,GO:0032991~protein-containing complex,GO:0035060~brahma complex,GO:0071564~npBAF complex,GO:0071565~nBAF complex,GO:0140092~bBAF complex,	GO:0003682~chromatin binding,GO:0003713~transcription coactivator activity,GO:0005515~protein binding,GO:0031492~nucleosomal DNA binding,GO:0042393~histone binding,	IPR000953:Chromo/chromo_shadow_dom,IPR001005:SANT/Myb,IPR007526:SWIRM,IPR009057:Homeodomain-like_sf,IPR017884:SANT_dom,IPR032448:SWIRM-assoc,IPR032450:SMARCC_N,IPR032451:SMARCC_C,IPR036388:WH-like_DNA-bd_sf,IPR036420:BRCT_dom_sf,IPR049898:MARR_BRCT_CHROMO,	hsa03082:ATP-dependent chromatin remodeling,hsa04714:Thermogenesis,hsa05225:Hepatocellular carcinoma,	618362~Coffin-Siris syndrome 8,		R-HSA-1266738~Developmental Biology,R-HSA-212165~Epigenetic regulation of gene expression,R-HSA-212436~Generic Transcription Pathway,R-HSA-3214858~RMTs methylate histone arginines,R-HSA-3247509~Chromatin modifying enzymes,R-HSA-4839726~Chromatin organization,R-HSA-73857~RNA Polymerase II Transcription,R-HSA-74160~Gene expression (Transcription),R-HSA-8878171~Transcriptional regulation by RUNX1,R-…	SM00298:CHROMO,SM00717:SANT,	KW-0524~Neurogenesis,KW-0804~Transcription,KW-0805~Transcription regulation,	KW-0539~Nucleus,	KW-0225~Disease variant,KW-0991~Intellectual disability,	KW-0175~Coiled coil,		KW-0156~Chromatin regulator,	KW-0007~Acetylation,KW-0013~ADP-ribosylation,KW-0597~Phosphoprotein,KW-0832~Ubl conjugation,KW-1017~Isopeptide bond,	COMPBIAS:Acidic residues,COMPBIAS:Basic and acidic residues,COMPBIAS:Polar residues,COMPBIAS:Pro residues,CROSSLNK:Glycyl lysine isopeptide (Lys-Gly) (interchain with G-Cter in SUMO2),DOMAIN:BRCT; C-terminus,DOMAIN:BRCT; N-terminus,DOMAIN:Chromo,DOMAIN:MarR-like,DOMAIN:Myb-like,DOMAIN:SANT,DOMAIN:SWIRM,REGION:Disordered,REGION:MarR-like, BRCT and chromo domains module,	WP2263:Androgen receptor network in prostate cancer,WP4016:DNA IR damage and cellular response via ATR,WP4204:Tumor suppressor activity of SMARCB1,WP4321:Thermogenesis,WP5351:Kleefstra syndrome,WP5352:10q11 21q11 23 copy number variation syndrome,
hsa_circRNA_005008	ASCRP3009307	chr16	sense overlapping	HNRNPA1P48
hsa_circRNA_404935	ASCRP3005757	chr11	exonic	ZBTB16	ZBTB16	zinc finger and BTB domain containing 16(ZBTB16)		h_egfr_smrtePathway:Map Kinase Inactivation of SMRT Corepressor,	General function prediction only,	11q23.2,			This gene is a member of the Krueppel C2H2-type zinc-finger protein family and encodes a zinc finger transcription factor that contains nine Kruppel-type zinc finger domains at the carboxyl terminus. This protein is located in the nucleus, is involved in cell cycle progression, and interacts with a histone deacetylase. Specific instances of aberrant gene rearrangement at this locus have been asso…	GO:0000122~negative regulation of transcription by RNA polymerase II,GO:0001823~mesonephros development,GO:0006357~regulation of transcription by RNA polymerase II,GO:0006915~apoptotic process,GO:0007417~central nervous system development,GO:0008283~cell population proliferation,GO:0008285~negative regulation of cell population proliferation,GO:0009880~embryonic pattern specification,GO:0009952~a…	GO:0001673~male germ cell nucleus,GO:0005634~nucleus,GO:0005829~cytosol,GO:0016604~nuclear body,GO:0016605~PML body,GO:0016607~nuclear speck,GO:0017053~transcription repressor complex,GO:0032991~protein-containing complex,	GO:0000978~RNA polymerase II cis-regulatory region sequence-specific DNA binding,GO:0001222~transcription corepressor binding,GO:0001227~DNA-binding transcription repressor activity, RNA polymerase II-specific,GO:0001228~DNA-binding transcription activator activity, RNA polymerase II-specific,GO:0003677~DNA binding,GO:0003690~double-stranded DNA binding,GO:0003700~DNA-binding transcription factor…	IPR000210:BTB/POZ_dom,IPR011333:SKP1/BTB/POZ_sf,IPR013087:Znf_C2H2_type,IPR036236:Znf_C2H2_sf,IPR050457:ZnFinger_BTB_dom_contain,	hsa05200:Pathways in cancer,hsa05202:Transcriptional misregulation in cancer,hsa05221:Acute myeloid leukemia,	Leukemia, acute promyelocytic, PL2F/RARA type~Leukemia, acute promyelocytic, PL2F/RARA type,		R-HSA-1280218~Adaptive Immune System,R-HSA-168256~Immune System,R-HSA-392499~Metabolism of proteins,R-HSA-597592~Post-translational protein modification,R-HSA-8951664~Neddylation,R-HSA-983168~Antigen processing: Ubiquitination & Proteasome degradation,R-HSA-983169~Class I MHC mediated antigen processing & presentation,	SM00225:BTB,SM00355:ZnF_C2H2,	KW-0804~Transcription,KW-0805~Transcription regulation,KW-0833~Ubl conjugation pathway,	KW-0539~Nucleus,	KW-0225~Disease variant,KW-0656~Proto-oncogene,KW-0991~Intellectual disability,	KW-0677~Repeat,KW-0863~Zinc-finger,	KW-0479~Metal-binding,KW-0862~Zinc,	KW-0238~DNA-binding,KW-0678~Repressor,	KW-0597~Phosphoprotein,	COMPBIAS:Basic and acidic residues,DOMAIN:BTB,DOMAIN:C2H2-type,REGION:Disordered,REGION:Interaction with RUNX1T1,SITE:Breakpoint for translocation to form PLZF-RAR-alpha oncogene,ZN_FING:C2H2-type 1,ZN_FING:C2H2-type 2,ZN_FING:C2H2-type 3,ZN_FING:C2H2-type 4,ZN_FING:C2H2-type 5,ZN_FING:C2H2-type 6,ZN_FING:C2H2-type 7,ZN_FING:C2H2-type 8,ZN_FING:C2H2-type 9,	WP2840:Hair follicle development cytodifferentiation stage 3 of 3,WP2858:Ectoderm differentiation,WP3658:Wnt beta catenin signaling in leukemia,WP3893:Development and heterogeneity of the ILC family,WP5293:Acute myeloid leukemia,WP5434:Cancer pathways,WP5475:Hallmark of cancer sustaining proliferative signaling,
hsa_circRNA_404818	ASCRP3009190	chr10	exonic	OAT	OAT	ornithine aminotransferase(OAT)		h_argininecPathway:Catabolic Pathways for Arginine , Histidine, Glutamate, Glutamine, and Proline,		10q26.13,		DB00114~Pyridoxal phosphate,DB00129~Ornithine,DB02054~Gabaculine,DB02821~Canaline,	This gene encodes the mitochondrial enzyme ornithine aminotransferase, which is a key enzyme in the pathway that converts arginine and ornithine into the major excitatory and inhibitory neurotransmitters glutamate and GABA. Mutations that result in a deficiency of this enzyme cause the autosomal recessive eye disease Gyrate Atrophy. Alternatively spliced transcript variants encoding different iso…	GO:0007601~visual perception,GO:0010121~arginine catabolic process to proline via ornithine,GO:0019544~arginine catabolic process to glutamate,GO:0055129~L-proline biosynthetic process,	GO:0005654~nucleoplasm,GO:0005737~cytoplasm,GO:0005739~mitochondrion,GO:0005759~mitochondrial matrix,	GO:0004587~ornithine aminotransferase activity,GO:0005515~protein binding,GO:0030170~pyridoxal phosphate binding,GO:0042802~identical protein binding,	IPR005814:Aminotrans_3,IPR010164:Orn_aminotrans,IPR015421:PyrdxlP-dep_Trfase_major,IPR015422:PyrdxlP-dep_Trfase_small,IPR015424:PyrdxlP-dep_Trfase,IPR049704:Aminotrans_3_PPA_site,IPR050103:Class-III_PLP-dep_AT,	hsa00330:Arginine and proline metabolism,hsa01100:Metabolic pathways,	258870~Gyrate atrophy of choroid and retina with or without ornithinemia,	PIRSF000521:Transaminase_4ab_Lys_Orn,	R-HSA-1430728~Metabolism,R-HSA-71291~Metabolism of amino acids and derivatives,R-HSA-8964539~Glutamate and glutamine metabolism,			KW-0496~Mitochondrion,	KW-0225~Disease variant,	KW-0809~Transit peptide,	KW-0663~Pyridoxal phosphate,	KW-0032~Aminotransferase,KW-0808~Transferase,	KW-0007~Acetylation,	TRANSIT:Mitochondrion; in hepatic form,TRANSIT:Mitochondrion; in renal form,	WP3925:Amino acid metabolism,WP4595:Urea cycle and associated pathways,WP4657:22q11 2 copy number variation syndrome,WP497:Urea cycle and metabolism of amino groups,WP5026:Proline and hydroxyproline pathways,WP5190:Creatine pathway,
hsa_circRNA_100748	ASCRP3002996	chr11	exonic	STIM1	STIM1	stromal interaction molecule 1(STIM1)				11p15.4,	7220:transient receptor potential cation channel subfamily C member 1(TRPC1),80228:ORAI calcium release-activated calcium modulator 2(ORAI2),84876:ORAI calcium release-activated calcium modulator 1(ORAI1),857:caveolin 1(CAV1),93129:ORAI calcium release-activated calcium modulator 3(ORAI3),		This gene encodes a type 1 transmembrane protein that mediates Ca2+ influx after depletion of intracellular Ca2+ stores by gating of store-operated Ca2+ influx channels (SOCs). It is one of several genes located in the imprinted gene domain of 11p15.5, an important tumor-suppressor gene region. Alterations in this region have been associated with the Beckwith-Wiedemann syndrome, Wilms tumor, rhab…	GO:0002115~store-operated calcium entry,GO:0005513~detection of calcium ion,GO:0006816~calcium ion transport,GO:0006874~intracellular calcium ion homeostasis,GO:0032237~activation of store-operated calcium channel activity,GO:0045762~positive regulation of adenylate cyclase activity,GO:0045766~positive regulation of angiogenesis,GO:0051049~regulation of transport,GO:0051924~regulation of calcium …	GO:0005783~endoplasmic reticulum,GO:0005789~endoplasmic reticulum membrane,GO:0005874~microtubule,GO:0005886~plasma membrane,GO:0016020~membrane,GO:0032541~cortical endoplasmic reticulum,GO:0033017~sarcoplasmic reticulum membrane,GO:0044853~plasma membrane raft,	GO:0002020~protease binding,GO:0005246~calcium channel regulator activity,GO:0005509~calcium ion binding,GO:0005515~protein binding,GO:0042802~identical protein binding,GO:0046872~metal ion binding,GO:0051010~microtubule plus-end binding,	IPR001660:SAM,IPR013761:SAM/pointed_sf,IPR032393:SOAR,IPR037608:STIM,IPR037609:STIM1_SAM,	hsa04020:Calcium signaling pathway,hsa04611:Platelet activation,	160565~Myopathy, tubular aggregate, 1,185070~Stormorken syndrome,612783~Immunodeficiency 10,		R-HSA-109582~Hemostasis,R-HSA-1280218~Adaptive Immune System,R-HSA-139853~Elevation of cytosolic Ca2+ levels,R-HSA-168256~Immune System,R-HSA-397014~Muscle contraction,R-HSA-418346~Platelet homeostasis,R-HSA-418360~Platelet calcium homeostasis,R-HSA-5576891~Cardiac conduction,R-HSA-5578775~Ion homeostasis,R-HSA-983695~Antigen activates B Cell Receptor (BCR) leading to generation of second messeng…	SM00454:SAM,	KW-0109~Calcium transport,KW-0406~Ion transport,KW-0813~Transport,	KW-0206~Cytoskeleton,KW-0256~Endoplasmic reticulum,KW-0472~Membrane,KW-0493~Microtubule,KW-0703~Sarcoplasmic reticulum,KW-0963~Cytoplasm,KW-1003~Cell membrane,	KW-0225~Disease variant,	KW-0175~Coiled coil,KW-0732~Signal,KW-0812~Transmembrane,KW-1133~Transmembrane helix,	KW-0106~Calcium,KW-0479~Metal-binding,		KW-0325~Glycoprotein,KW-0597~Phosphoprotein,	CARBOHYD:N-linked (GlcNAc...) asparagine,COMPBIAS:Acidic residues,COMPBIAS:Basic and acidic residues,COMPBIAS:Basic residues,COMPBIAS:Polar residues,DOMAIN:EF-hand 1,DOMAIN:EF-hand 2,DOMAIN:SAM,DOMAIN:Stromal interaction molecule Orai1-activating region,MOTIF:Microtubule tip localization signal,MUTAGEN:A->R: Constitutive activation of CRAC channels.,MUTAGEN:D->A,N: Increases Ca(2+) influx even wh…	WP4874:CAMKK2 pathway,WP5356:Affected pathways in Duchenne muscular dystrophy,
hsa_circRNA_053944	ASCRP3008380	chr2	exonic	FAM98A	FAM98A	family with sequence similarity 98 member A(FAM98A)				2p22.3,			Enables protein methyltransferase activity. Involved in positive regulation of cell population proliferation; positive regulation of gene expression; and protein methylation. Predicted to be part of tRNA-splicing ligase complex. [provided by Alliance of Genome Resources, Mar 2025],	GO:0006388~tRNA splicing, via endonucleolytic cleavage and ligation,GO:0006479~protein methylation,GO:0008284~positive regulation of cell population proliferation,GO:0010628~positive regulation of gene expression,GO:0032418~lysosome localization,GO:1900029~positive regulation of ruffle assembly,	GO:0005634~nucleus,GO:0005737~cytoplasm,GO:0072669~tRNA-splicing ligase complex,	GO:0003723~RNA binding,GO:0005515~protein binding,GO:0008276~protein methyltransferase activity,	IPR018797:FAM98,													COMPBIAS:Basic and acidic residues,COMPBIAS:Polar residues,REGION:Disordered,	WP5115:Network map of SARS CoV 2 signaling,
hsa_circRNA_070733	ASCRP3009253	chr4	exonic	PRSS12	PRSS12	serine protease 12(PRSS12)				4q26,			This gene encodes a member of the trypsin family of serine proteases and contains a signal peptide, a proline-rich region, a Kringle domain, four scavenger receptor cysteine-rich domains, and a trypsin-like serine protease domain. The protein, sometimes referred to as neurotrypsin or motopsin, is secreted from neuronal cells and localizes to the synaptic cleft. Studies in mice show that this prot…	GO:0006887~exocytosis,GO:0031638~zymogen activation,	GO:0005886~plasma membrane,GO:0016020~membrane,GO:0030424~axon,GO:0030425~dendrite,GO:0031410~cytoplasmic vesicle,GO:0043083~synaptic cleft,GO:0043195~terminal bouton,GO:0098685~Schaffer collateral - CA1 synapse,GO:0098793~presynapse,GO:0098978~glutamatergic synapse,	GO:0004252~serine-type endopeptidase activity,GO:0008236~serine-type peptidase activity,	IPR000001:Kringle,IPR001190:SRCR,IPR001254:Trypsin_dom,IPR001314:Peptidase_S1A,IPR009003:Peptidase_S1_PA,IPR013806:Kringle-like,IPR018056:Kringle_CS,IPR018114:TRYPSIN_HIS,IPR033116:TRYPSIN_SER,IPR036772:SRCR-like_dom_sf,IPR038178:Kringle_sf,IPR043504:Peptidase_S1_PA_chymotrypsin,		249500~Intellectual developmental disorder, autosomal recessive 1,			SM00020:Tryp_SPc,SM00130:KR,SM00202:SR,		KW-0964~Secreted,	KW-0991~Intellectual disability,	KW-0420~Kringle,KW-0677~Repeat,KW-0732~Signal,		KW-0378~Hydrolase,KW-0645~Protease,KW-0720~Serine protease,	KW-0325~Glycoprotein,KW-1015~Disulfide bond,	ACT_SITE:Charge relay system,CARBOHYD:N-linked (GlcNAc...) asparagine,COMPBIAS:Pro residues,DOMAIN:Kringle,DOMAIN:Peptidase S1,DOMAIN:SRCR,DOMAIN:SRCR 1,DOMAIN:SRCR 2,DOMAIN:SRCR 3,DOMAIN:SRCR 4,REGION:Disordered,REGION:Zymogen activation region,SITE:Reactive bond homolog,
hsa_circRNA_102445	ASCRP3000051	chr19	exonic	CARM1	CARM1	coactivator associated arginine methyltransferase 1(CARM1)		h_carm-erPathway:CARM1 and Regulation of the Estrogen Receptor,h_carm1Pathway:Transcription Regulation by Methyltransferase of CARM1,h_her2Pathway:Role of ERBB2 in Signal Transduction and Oncology,h_vdrPathway:Control of Gene Expression by Vitamin D Receptor,	Secondary metabolites biosynthesis, transport, and catabolism / General function prediction only,	19p13.2,	1869:E2F transcription factor 1(E2F1),8202:nuclear receptor coactivator 3(NCOA3),		This gene belongs to the protein arginine methyltransferase (PRMT) family. The encoded enzyme catalyzes the methylation of guanidino nitrogens of arginyl residues of proteins. The enzyme acts specifically on histones and other chromatin-associated proteins and is involved in regulation of gene expression. The enzyme may act in association with other proteins or within multi-protein complexes and …	GO:0006325~chromatin organization,GO:0006338~chromatin remodeling,GO:0006355~regulation of DNA-templated transcription,GO:0008284~positive regulation of cell population proliferation,GO:0032259~methylation,GO:0033146~regulation of intracellular estrogen receptor signaling pathway,GO:0045600~positive regulation of fat cell differentiation,GO:0045943~positive regulation of transcription by RNA poly…	GO:0005634~nucleus,GO:0005654~nucleoplasm,GO:0005694~chromosome,GO:0005737~cytoplasm,GO:0005829~cytosol,GO:0043596~nuclear replication fork,	GO:0000976~transcription cis-regulatory region binding,GO:0003713~transcription coactivator activity,GO:0005515~protein binding,GO:0008013~beta-catenin binding,GO:0008276~protein methyltransferase activity,GO:0008469~histone arginine N-methyltransferase activity,GO:0016274~protein-arginine N-methyltransferase activity,GO:0035242~protein-arginine omega-N asymmetric methyltransferase activity,GO:00…	IPR011993:PH-like_dom_sf,IPR020989:Histone-Arg_MeTrfase_N,IPR025799:Arg_MeTrfase,IPR029063:SAM-dependent_MTases_sf,IPR055135:PRMT_dom,	hsa01522:Endocrine resistance,			R-HSA-1266738~Developmental Biology,R-HSA-1368082~RORA activates gene expression,R-HSA-1368108~BMAL1:CLOCK,NPAS2 activates circadian gene expression,R-HSA-1430728~Metabolism,R-HSA-1592230~Mitochondrial biogenesis,R-HSA-162582~Signal Transduction,R-HSA-1655829~Regulation of cholesterol biosynthesis by SREBP (SREBF),R-HSA-1852241~Organelle biogenesis and maintenance,R-HSA-1989781~PPARA activates ge…		KW-0804~Transcription,KW-0805~Transcription regulation,KW-0945~Host-virus interaction,	KW-0158~Chromosome,KW-0539~Nucleus,KW-0963~Cytoplasm,			KW-0949~S-adenosyl-L-methionine,	KW-0156~Chromatin regulator,KW-0489~Methyltransferase,KW-0808~Transferase,	KW-0007~Acetylation,KW-0488~Methylation,KW-0597~Phosphoprotein,KW-0832~Ubl conjugation,KW-1017~Isopeptide bond,	CROSSLNK:Glycyl lysine isopeptide (Lys-Gly) (interchain with G-Cter in ubiquitin),DOMAIN:Histone-arginine methyltransferase CARM1 N-terminal,DOMAIN:Protein arginine N-methyltransferase,DOMAIN:SAM-dependent MTase PRMT-type,MUTAGEN:K->A: Loss of FBXO9-mediated ubiquitination and subsequent proteasomal degradation.,MUTAGEN:R->A: Loss of protein methyltransferase activity without affecting ability to…	WP138:Androgen receptor signaling,WP4947:Nitric oxide metabolism in cystic fibrosis,WP5220:Metabolic reprogramming in pancreatic cancer,WP5381:Smith Magenis and Potocki Lupski syndrome copy number variation,
hsa_circRNA_000166	ASCRP3000384	chr14	sense overlapping	RPPH1	RPPH1	ribonuclease P RNA component H1(RPPH1)				14q11.2,			H1RNA is the RNA component of the RNase P ribonucleoprotein, an endoribonuclease that cleaves tRNA precursor molecules to form the mature 5-prime termini of their tRNA sequences (Baer et al., 1989 [PubMed 2308839]).[supplied by OMIM, Mar 2008],	GO:0008033~tRNA processing,	GO:0030677~ribonuclease P complex,	GO:0004526~ribonuclease P activity,
hsa_circRNA_405156	ASCRP3001629	chr13	exonic	DIAPH3	DIAPH3	diaphanous related formin 3(DIAPH3)				13q21.2,			This gene encodes a member of the diaphanous subfamily of the formin family. Members of this family are involved in actin remodeling and regulate cell movement and adhesion. Mutations in this gene are associated with autosomal dominant auditory neuropathy 1. Multiple transcript variants encoding different isoforms have been found for this gene. [provided by RefSeq, Apr 2012],	GO:0001701~in utero embryonic development,GO:0007010~cytoskeleton organization,GO:0007026~negative regulation of microtubule depolymerization,GO:0007059~chromosome segregation,GO:0007229~integrin-mediated signaling pathway,GO:0007605~sensory perception of sound,GO:0010467~gene expression,GO:0016197~endosomal transport,GO:0030010~establishment of cell polarity,GO:0030030~cell projection organizati…	GO:0000813~ESCRT I complex,GO:0000922~spindle pole,GO:0005634~nucleus,GO:0005737~cytoplasm,GO:0005815~microtubule organizing center,GO:0005829~cytosol,GO:0005884~actin filament,GO:0031941~filamentous actin,GO:0032154~cleavage furrow,GO:0032432~actin filament bundle,GO:0097470~ribbon synapse,GO:1990427~stereocilia tip-link density,	GO:0003779~actin binding,GO:0008017~microtubule binding,GO:0031267~small GTPase binding,GO:0042803~protein homodimerization activity,GO:0045296~cadherin binding,	IPR010472:FH3_dom,IPR010473:GTPase-bd,IPR011989:ARM-like,IPR014767:DAD_dom,IPR014768:GBD/FH3_dom,IPR015425:FH2_Formin,IPR016024:ARM-type_fold,IPR042201:FH2_Formin_sf,IPR044933:DIA_GBD_sf,IPR051412:Formin_Homology_Diaphanous_sf,	hsa04810:Regulation of actin cytoskeleton,hsa04820:Cytoskeleton in muscle cells,	609129~Auditory neuropathy, autosomal dominant 1,		R-HSA-162582~Signal Transduction,R-HSA-194315~Signaling by Rho GTPases,R-HSA-195258~RHO GTPase Effectors,R-HSA-5663220~RHO GTPases Activate Formins,R-HSA-8980692~RHOA GTPase cycle,R-HSA-9012999~RHO GTPase cycle,R-HSA-9013026~RHOB GTPase cycle,R-HSA-9013106~RHOC GTPase cycle,R-HSA-9013148~CDC42 GTPase cycle,R-HSA-9013149~RAC1 GTPase cycle,R-HSA-9013404~RAC2 GTPase cycle,R-HSA-9013405~RHOD GTPase c…	SM00498:FH2,SM01139:Drf_FH3,SM01140:Drf_GBD,		KW-0539~Nucleus,KW-0963~Cytoplasm,	KW-0209~Deafness,KW-0622~Neuropathy,KW-1010~Non-syndromic deafness,	KW-0175~Coiled coil,KW-0677~Repeat,			KW-0597~Phosphoprotein,KW-0832~Ubl conjugation,	COMPBIAS:Basic residues,COMPBIAS:Pro residues,DOMAIN:DAD,DOMAIN:FH1,DOMAIN:FH2,DOMAIN:GBD/FH3,MOTIF:Nuclear export signal,MOTIF:Nuclear localization signal,REGION:Disordered,	WP51:Regulation of actin cytoskeleton,
hsa_circRNA_101213	ASCRP3011877	chr12	exonic	RAN	RAN	RAN, member RAS oncogene family(RAN)		h_npcPathway:Mechanism of Protein Import into the Nucleus,h_ranbp2Pathway:Sumoylation by RanBP2 Regulates Transcriptional Repression,h_ranMSPathway:Role of Ran in mitotic spindle regulation,h_ranPathway:Cycling of Ran in nucleocytoplasmic transport,		12q24.33,	10073:snurportin 1(SNUPN),10204:nuclear transport factor 2(NUTF2),103573:exportin 1(Xpo1),16211:karyopherin subunit beta 1(Kpnb1),25281:nucleoporin 153(Nup153),26471:nuclear protein 1, transcriptional regulator(NUPR1),5569:cAMP-dependent protein kinase inhibitor alpha(PKIA),5903:RAN binding protein 2(RANBP2),	DB04315~Guanosine-5'-Diphosphate,	RAN (ras-related nuclear protein) is a small GTP binding protein belonging to the RAS superfamily that is essential for the translocation of RNA and proteins through the nuclear pore complex. The RAN protein is also involved in control of DNA synthesis and cell cycle progression. Nuclear localization of RAN requires the presence of regulator of chromosome condensation 1 (RCC1). Mutations in RAN d…	GO:0000054~ribosomal subunit export from nucleus,GO:0000055~ribosomal large subunit export from nucleus,GO:0000056~ribosomal small subunit export from nucleus,GO:0000070~mitotic sister chromatid segregation,GO:0000278~mitotic cell cycle,GO:0006259~DNA metabolic process,GO:0006606~protein import into nucleus,GO:0006611~protein export from nucleus,GO:0006913~nucleocytoplasmic transport,GO:0007052~m…	GO:0000785~chromatin,GO:0005634~nucleus,GO:0005635~nuclear envelope,GO:0005643~nuclear pore,GO:0005654~nucleoplasm,GO:0005730~nucleolus,GO:0005737~cytoplasm,GO:0005814~centriole,GO:0005829~cytosol,GO:0016020~membrane,GO:0030496~midbody,GO:0032991~protein-containing complex,GO:0042470~melanosome,GO:0042565~RNA nuclear export complex,GO:0055037~recycling endosome,GO:0070062~extracellular exosome,	GO:0000287~magnesium ion binding,GO:0003682~chromatin binding,GO:0003723~RNA binding,GO:0003924~GTPase activity,GO:0003925~G protein activity,GO:0005049~nuclear export signal receptor activity,GO:0005515~protein binding,GO:0005525~GTP binding,GO:0019003~GDP binding,GO:0045296~cadherin binding,GO:0046982~protein heterodimerization activity,GO:0070883~pre-miRNA binding,	IPR001806:Small_GTPase,IPR002041:Ran_GTPase,IPR005225:Small_GTP-bd,IPR027417:P-loop_NTPase,	hsa03008:Ribosome biogenesis in eukaryotes,hsa03013:Nucleocytoplasmic transport,hsa03250:Viral life cycle - HIV-1,hsa05166:Human T-cell leukemia virus 1 infection,			R-HSA-1430728~Metabolism,R-HSA-162587~HIV Life Cycle,R-HSA-162599~Late Phase of HIV Life Cycle,R-HSA-162906~HIV Infection,R-HSA-162909~Host Interactions of HIV factors,R-HSA-1640170~Cell Cycle,R-HSA-1643685~Disease,R-HSA-165054~Rev-mediated nuclear export of HIV RNA,R-HSA-1655829~Regulation of cholesterol biosynthesis by SREBP (SREBF),R-HSA-168255~Influenza Infection,R-HSA-168274~Export of Viral …	SM00173:RAS,SM00174:RHO,SM00175:RAB,SM00176:RAN,	KW-0131~Cell cycle,KW-0132~Cell division,KW-0498~Mitosis,KW-0653~Protein transport,KW-0813~Transport,KW-0945~Host-virus interaction,	KW-0539~Nucleus,KW-0963~Cytoplasm,			KW-0342~GTP-binding,KW-0460~Magnesium,KW-0479~Metal-binding,KW-0547~Nucleotide-binding,	KW-0378~Hydrolase,	KW-0007~Acetylation,KW-0597~Phosphoprotein,KW-0832~Ubl conjugation,KW-1017~Isopeptide bond,	CROSSLNK:Glycyl lysine isopeptide (Lys-Gly) (interchain with G-Cter in SUMO2),CROSSLNK:Glycyl lysine isopeptide (Lys-Gly) (interchain with G-Cter in SUMO2); alternate,CROSSLNK:Glycyl lysine isopeptide (Lys-Gly) (interchain with G-Cter in ubiquitin); alternate,MUTAGEN:E->A: Strongly decreases the relase of bound GDP.,MUTAGEN:G->V: Blocks DNA replication; when associated with L-69.,MUTAGEN:K->Q: Lo…	WP138:Androgen receptor signaling,WP2338:miRNA biogenesis,WP4657:22q11 2 copy number variation syndrome,
hsa_circRNA_023016	ASCRP3013015	chr11	exonic	RBM4	RBM4	RNA binding motif protein 4(RBM4)				11q13.2,	1973:eukaryotic translation initiation factor 4A1(EIF4A1),1977:eukaryotic translation initiation factor 4E(EIF4E),1981:eukaryotic translation initiation factor 4 gamma 1(EIF4G1),2034:endothelial PAS domain protein 1(EPAS1),26986:poly(A) binding protein cytoplasmic 1(PABPC1),6732:SRSF protein kinase 1(SRPK1),83939:eukaryotic translation initiation factor 2A(EIF2A),9470:eukaryotic translation initi…		Enables RNA binding activity and cyclin binding activity. Involved in several processes, including IRES-dependent translational initiation of linear mRNA; negative regulation of translation; and regulation of alternative mRNA splicing, via spliceosome. Located in cytoplasmic stress granule; cytosol; and nuclear lumen. [provided by Alliance of Genome Resources, Mar 2025],	GO:0000381~regulation of alternative mRNA splicing, via spliceosome,GO:0000398~mRNA splicing, via spliceosome,GO:0002190~cap-independent translational initiation,GO:0002192~IRES-dependent translational initiation of linear mRNA,GO:0006396~RNA processing,GO:0006397~mRNA processing,GO:0006417~regulation of translation,GO:0007623~circadian rhythm,GO:0008380~RNA splicing,GO:0010628~positive regulatio…	GO:0005634~nucleus,GO:0005654~nucleoplasm,GO:0005730~nucleolus,GO:0005737~cytoplasm,GO:0005829~cytosol,GO:0010494~cytoplasmic stress granule,GO:0016607~nuclear speck,GO:0032991~protein-containing complex,GO:0048471~perinuclear region of cytoplasm,	GO:0003723~RNA binding,GO:0003729~mRNA binding,GO:0003730~mRNA 3'-UTR binding,GO:0005515~protein binding,GO:0008270~zinc ion binding,GO:0030332~cyclin binding,GO:0035198~miRNA binding,GO:0097157~pre-mRNA intronic binding,GO:0097158~pre-mRNA intronic pyrimidine-rich binding,	IPR000504:RRM_dom,IPR001878:Znf_CCHC,IPR012677:Nucleotide-bd_a/b_plait_sf,IPR034897:RBM4_RRM1,IPR034898:RBM4_RRM2,IPR035979:RBD_domain_sf,IPR050502:Euk_RNA-bind_prot,				R-HSA-400253~Circadian Clock,	SM00343:ZnF_C2HC,SM00360:RRM,	KW-0221~Differentiation,KW-0507~mRNA processing,KW-0508~mRNA splicing,KW-0943~RNA-mediated gene silencing,	KW-0539~Nucleus,KW-0963~Cytoplasm,		KW-0677~Repeat,KW-0863~Zinc-finger,	KW-0479~Metal-binding,KW-0862~Zinc,	KW-0010~Activator,KW-0694~RNA-binding,	KW-0597~Phosphoprotein,KW-0832~Ubl conjugation,KW-1017~Isopeptide bond,	CROSSLNK:Glycyl lysine isopeptide (Lys-Gly) (interchain with G-Cter in SUMO2),DOMAIN:CCHC-type,DOMAIN:RRM,DOMAIN:RRM 1,DOMAIN:RRM 2,MUTAGEN:F->A: Abrogates regulation of alternative splice site selection; when associated with A-37; A-113 and A-115.,MUTAGEN:F->A: Abrogates regulation of alternative splice site selection; when associated with A-37; A-39 and A-113.,MUTAGEN:S->A: Inhibits IRES-mediat…	WP3594:Circadian rhythm genes,
hsa_circRNA_075549	ASCRP3010304	chr6	exonic	RREB1	RREB1	ras responsive element binding protein 1(RREB1)				6p24.3,			The protein encoded by this gene is a zinc finger transcription factor that binds to RAS-responsive elements (RREs) of gene promoters. It has been shown that the calcitonin gene promoter contains an RRE and that the encoded protein binds there and increases expression of calcitonin, which may be involved in Ras/Raf-mediated cell differentiation. Multiple transcript variants encoding several diffe…	GO:0000122~negative regulation of transcription by RNA polymerase II,GO:0006355~regulation of DNA-templated transcription,GO:0006357~regulation of transcription by RNA polymerase II,GO:0006366~transcription by RNA polymerase II,GO:0010634~positive regulation of epithelial cell migration,GO:0033601~positive regulation of mammary gland epithelial cell proliferation,GO:0045893~positive regulation of…	GO:0001650~fibrillar center,GO:0005634~nucleus,GO:0005737~cytoplasm,GO:0016604~nuclear body,GO:0016607~nuclear speck,GO:0070062~extracellular exosome,	GO:0000977~RNA polymerase II transcription regulatory region sequence-specific DNA binding,GO:0000978~RNA polymerase II cis-regulatory region sequence-specific DNA binding,GO:0001228~DNA-binding transcription activator activity, RNA polymerase II-specific,GO:0008270~zinc ion binding,GO:0046872~metal ion binding,	IPR013087:Znf_C2H2_type,IPR036236:Znf_C2H2_sf,IPR052795:RREB1,					SM00355:ZnF_C2H2,	KW-0804~Transcription,KW-0805~Transcription regulation,	KW-0539~Nucleus,		KW-0677~Repeat,KW-0863~Zinc-finger,	KW-0479~Metal-binding,KW-0862~Zinc,	KW-0010~Activator,KW-0238~DNA-binding,KW-0678~Repressor,	KW-0597~Phosphoprotein,KW-0832~Ubl conjugation,KW-1017~Isopeptide bond,	COMPBIAS:Acidic residues,COMPBIAS:Basic and acidic residues,COMPBIAS:Basic residues,COMPBIAS:Polar residues,COMPBIAS:Pro residues,CROSSLNK:Glycyl lysine isopeptide (Lys-Gly) (interchain with G-Cter in SUMO1); alternate,CROSSLNK:Glycyl lysine isopeptide (Lys-Gly) (interchain with G-Cter in SUMO2),CROSSLNK:Glycyl lysine isopeptide (Lys-Gly) (interchain with G-Cter in SUMO2); alternate,DOMAIN:C2H2-t…
hsa_circRNA_034642	ASCRP3009813	chr15	exonic	VPS18	VPS18	VPS18 core subunit of CORVET and HOPS complexes(VPS18)				15q15.1,			Vesicle mediated protein sorting plays an important role in segregation of intracellular molecules into distinct organelles. Genetic studies in yeast have identified more than 40 vacuolar protein sorting (VPS) genes involved in vesicle transport to vacuoles. This gene encodes the human homolog of yeast class C Vps18 protein. The mammalian class C Vps proteins are predominantly associated with lat…	GO:0006886~intracellular protein transport,GO:0006904~vesicle docking involved in exocytosis,GO:0006914~autophagy,GO:0007032~endosome organization,GO:0007040~lysosome organization,GO:0008333~endosome to lysosome transport,GO:0016567~protein ubiquitination,GO:0033147~negative regulation of intracellular estrogen receptor signaling pathway,GO:0034058~endosomal vesicle fusion,GO:0035542~regulation o…	GO:0005764~lysosome,GO:0005765~lysosomal membrane,GO:0005768~endosome,GO:0005769~early endosome,GO:0005770~late endosome,GO:0005776~autophagosome,GO:0005884~actin filament,GO:0010008~endosome membrane,GO:0030123~AP-3 adaptor complex,GO:0030136~clathrin-coated vesicle,GO:0030897~HOPS complex,GO:0031902~late endosome membrane,GO:0033263~CORVET complex,GO:0098793~presynapse,GO:0098978~glutamatergic …	GO:0003779~actin binding,GO:0005515~protein binding,GO:0008270~zinc ion binding,GO:0019905~syntaxin binding,GO:0030674~protein-macromolecule adaptor activity,GO:0046872~metal ion binding,GO:0061630~ubiquitin protein ligase activity,	IPR000547:Clathrin_H-chain/VPS_repeat,IPR007810:Pep3_Vps18,	hsa04140:Autophagy - animal,hsa04148:Efferocytosis,hsa05132:Salmonella infection,			R-HSA-1643685~Disease,R-HSA-5663205~Infectious disease,R-HSA-9679506~SARS-CoV Infections,R-HSA-9694516~SARS-CoV-2 Infection,R-HSA-9705683~SARS-CoV-2-host interactions,R-HSA-9754560~SARS-CoV-2 modulates autophagy,R-HSA-9824446~Viral Infection Pathways,		KW-0072~Autophagy,KW-0653~Protein transport,KW-0813~Transport,	KW-0458~Lysosome,KW-0472~Membrane,KW-0967~Endosome,KW-0968~Cytoplasmic vesicle,		KW-0175~Coiled coil,KW-0863~Zinc-finger,	KW-0479~Metal-binding,KW-0862~Zinc,		KW-0007~Acetylation,KW-0597~Phosphoprotein,	DOMAIN:Pep3/Vps18/deep orange beta-propeller,REGION:Disordered,REPEAT:CHCR,ZN_FING:RING-type,	WP4217:Ebola virus infection in host,WP4936:Perturbations to host cell autophagy induced by SARS CoV 2 proteins,WP5115:Network map of SARS CoV 2 signaling,
hsa_circRNA_000314	ASCRP3011918	chr11	intergenic
hsa_circRNA_104484	ASCRP3011056	chr7	exonic	ZC3HC1	ZC3HC1	zinc finger C3HC-type containing 1(ZC3HC1)				7q32.2,			This gene encodes an F-box-containing protein that is a component of an SCF-type E3 ubiquitin ligase complex that regulates the onset of cell division. The G2/M transition in the cell cycle requires the interaction of the proteins cyclin B1 and cyclin-dependent kinase 1. The activated ubiquitin ligase complex targets the protein cyclin B1 for degradation, preventing this transition to mitosis. [p…	GO:0016567~protein ubiquitination,GO:0051301~cell division,	GO:0005634~nucleus,GO:0005654~nucleoplasm,GO:0031965~nuclear membrane,GO:0044615~nuclear pore nuclear basket,	GO:0005515~protein binding,GO:0008270~zinc ion binding,GO:0016301~kinase activity,GO:0019901~protein kinase binding,	IPR012935:NuBaID_N,IPR013909:NuBaID_C,				R-HSA-1643685~Disease,R-HSA-5663202~Diseases of signal transduction by growth factor receptors and second messengers,R-HSA-9700206~Signaling by ALK in cancer,R-HSA-9725370~Signaling by ALK fusions and activated point mutants,R-HSA-9725371~Nuclear events stimulated by ALK signaling in cancer,		KW-0131~Cell cycle,KW-0132~Cell division,KW-0498~Mitosis,KW-0833~Ubl conjugation pathway,	KW-0539~Nucleus,		KW-0863~Zinc-finger,	KW-0479~Metal-binding,KW-0862~Zinc,	KW-0418~Kinase,KW-0808~Transferase,	KW-0007~Acetylation,KW-0597~Phosphoprotein,	COMPBIAS:Basic and acidic residues,COMPBIAS:Polar residues,DOMAIN:C3HC-type,DOMAIN:NuBaID C-terminal,MOTIF:Nuclear localization signal,MUTAGEN:K->P: Induces a partial cytoplasmic redistribution.,MUTAGEN:RKAK->AAAA: Induces a complete cytoplasmic redistribution.,MUTAGEN:S->A: Strongly reduces phosphorylation.,MUTAGEN:Y->F: Does not strongly affect phosphorylation status; when associated with F-105…
hsa_circRNA_402697	ASCRP3004694	chr22	exonic	TOP3B	TOP3B	DNA topoisomerase III beta(TOP3B)			DNA replication, recombination, and repair,	22q11.22,			This gene encodes a DNA topoisomerase, an enzyme that controls and alters the topologic states of DNA during transcription. This enzyme catalyzes the transient breaking and rejoining of a single strand of DNA which allows the strands to pass through one another, thus relaxing the supercoils and altering the topology of DNA. The enzyme interacts with DNA helicase SGS1 and plays a role in DNA recom…	GO:0006265~DNA topological change,GO:0006281~DNA repair,GO:0006310~DNA recombination,GO:0007059~chromosome segregation,	GO:0000793~condensed chromosome,GO:0005634~nucleus,GO:0140225~DNA topoisomerase III-beta-TDRD3 complex,	GO:0003677~DNA binding,GO:0003723~RNA binding,GO:0003916~DNA topoisomerase activity,GO:0003917~DNA topoisomerase type I (single strand cut, ATP-independent) activity,GO:0005515~protein binding,GO:0140226~RNA topoisomerase activity,	IPR000380:Topo_IA,IPR003601:Topo_IA_2,IPR003602:Topo_IA_DNA-bd_dom,IPR006171:TOPRIM_dom,IPR013497:Topo_IA_cen,IPR013824:Topo_IA_cen_sub1,IPR013825:Topo_IA_cen_sub2,IPR013826:Topo_IA_cen_sub3,IPR023405:Topo_IA_core_domain,IPR023406:Topo_IA_AS,IPR034144:TOPRIM_TopoIII,	hsa03440:Homologous recombination,hsa03460:Fanconi anemia pathway,				SM00436:TOP1Bc,SM00437:TOP1Ac,SM00493:TOPRIM,						KW-0238~DNA-binding,KW-0413~Isomerase,KW-0799~Topoisomerase,		ACT_SITE:O-(5'-phospho-DNA)-tyrosine intermediate,COMPBIAS:Basic residues,DOMAIN:DNA topoisomerase type IA DNA-binding,DOMAIN:Topo IA-type catalytic,DOMAIN:Toprim,REGION:Disordered,
hsa_circRNA_103361	ASCRP3000513	chr3	exonic	SMARCC1	SMARCC1	SWI/SNF related BAF chromatin remodeling complex subunit C1(SMARCC1)		h_hSWI-SNFpathway:Chromatin Remodeling by hSWI/SNF ATP-dependent Complexes,h_vdrPathway:Control of Gene Expression by Vitamin D Receptor,	Chromatin structure and dynamics / Transcription,General function prediction only,	3p21.31,	55636:chromodomain helicase DNA binding protein 7(CHD7),		The protein encoded by this gene is a member of the SWI/SNF family of proteins, whose members display helicase and ATPase activities and which are thought to regulate transcription of certain genes by altering the chromatin structure around those genes. The encoded protein is part of the large ATP-dependent chromatin remodeling complex SNF/SWI and contains a predicted leucine zipper motif typical…	GO:0006337~nucleosome disassembly,GO:0006338~chromatin remodeling,GO:0006357~regulation of transcription by RNA polymerase II,GO:0007399~nervous system development,GO:0008284~positive regulation of cell population proliferation,GO:0008286~insulin receptor signaling pathway,GO:0009887~animal organ morphogenesis,GO:0030071~regulation of mitotic metaphase/anaphase transition,GO:0030850~prostate glan…	GO:0000776~kinetochore,GO:0000785~chromatin,GO:0001673~male germ cell nucleus,GO:0001741~XY body,GO:0005634~nucleus,GO:0005654~nucleoplasm,GO:0005737~cytoplasm,GO:0016363~nuclear matrix,GO:0016514~SWI/SNF complex,GO:0016586~RSC-type complex,GO:0032991~protein-containing complex,GO:0035060~brahma complex,GO:0071564~npBAF complex,GO:0071565~nBAF complex,GO:0140288~GBAF complex,	GO:0003682~chromatin binding,GO:0003713~transcription coactivator activity,GO:0005515~protein binding,GO:0031492~nucleosomal DNA binding,GO:0042393~histone binding,	IPR000953:Chromo/chromo_shadow_dom,IPR001005:SANT/Myb,IPR007526:SWIRM,IPR009057:Homeodomain-like_sf,IPR017884:SANT_dom,IPR032448:SWIRM-assoc,IPR032450:SMARCC_N,IPR032451:SMARCC_C,IPR036388:WH-like_DNA-bd_sf,IPR036420:BRCT_dom_sf,IPR049898:MARR_BRCT_CHROMO,	hsa03082:ATP-dependent chromatin remodeling,hsa04714:Thermogenesis,hsa05225:Hepatocellular carcinoma,	620241~Hydrocephalus, congenital, 5, susceptibility to,		R-HSA-1266738~Developmental Biology,R-HSA-212165~Epigenetic regulation of gene expression,R-HSA-212436~Generic Transcription Pathway,R-HSA-3214858~RMTs methylate histone arginines,R-HSA-3247509~Chromatin modifying enzymes,R-HSA-4839726~Chromatin organization,R-HSA-73857~RNA Polymerase II Transcription,R-HSA-74160~Gene expression (Transcription),R-HSA-8878171~Transcriptional regulation by RUNX1,R-…	SM00298:CHROMO,SM00717:SANT,	KW-0524~Neurogenesis,KW-0804~Transcription,KW-0805~Transcription regulation,	KW-0539~Nucleus,KW-0963~Cytoplasm,	KW-0225~Disease variant,	KW-0175~Coiled coil,		KW-0156~Chromatin regulator,	KW-0007~Acetylation,KW-0488~Methylation,KW-0597~Phosphoprotein,KW-0832~Ubl conjugation,KW-1017~Isopeptide bond,	COMPBIAS:Acidic residues,COMPBIAS:Basic and acidic residues,COMPBIAS:Pro residues,CROSSLNK:Glycyl lysine isopeptide (Lys-Gly) (interchain with G-Cter in SUMO2),CROSSLNK:Glycyl lysine isopeptide (Lys-Gly) (interchain with G-Cter in SUMO2); alternate,DOMAIN:BRCT; C-terminus,DOMAIN:BRCT; N-terminus,DOMAIN:Chromo,DOMAIN:MarR-like,DOMAIN:Myb-like,DOMAIN:SANT,DOMAIN:SWIRM,REGION:Disordered,REGION:MarR-…	WP2263:Androgen receptor network in prostate cancer,WP4204:Tumor suppressor activity of SMARCB1,WP4321:Thermogenesis,WP5351:Kleefstra syndrome,
hsa_circRNA_400033	ASCRP3007654	chr17	intronic	RPL23A	RPL23A	ribosomal protein L23a(RPL23A)				17q11.2,	10399:receptor for activated C kinase 1(RACK1),5036:proliferation-associated 2G4(PA2G4),	DB02494~(S)-3-phenyllactic acid,DB07374~Anisomycin,DB08437~Puromycin,DB11638~Artenimol,	Ribosomes, the organelles that catalyze protein synthesis, consist of a small 40S subunit and a large 60S subunit. Together these subunits are composed of 4 RNA species and approximately 80 structurally distinct proteins. This gene encodes a ribosomal protein that is a component of the 60S subunit. The protein belongs to the L23P family of ribosomal proteins. It is located in the cytoplasm. The p…	GO:0002181~cytoplasmic translation,GO:0006412~translation,	GO:0005634~nucleus,GO:0005730~nucleolus,GO:0005737~cytoplasm,GO:0005829~cytosol,GO:0022625~cytosolic large ribosomal subunit,GO:0022626~cytosolic ribosome,GO:0044391~ribosomal subunit,GO:0070062~extracellular exosome,	GO:0003723~RNA binding,GO:0003735~structural constituent of ribosome,GO:0005515~protein binding,GO:0019843~rRNA binding,GO:0045296~cadherin binding,GO:1904841~TORC2 complex binding,	IPR001014:Ribosomal_uL23_CS,IPR005633:Ribosomal_uL23_N,IPR012677:Nucleotide-bd_a/b_plait_sf,IPR012678:Ribosomal_uL23/eL15/eS24_sf,IPR013025:Ribosomal_uL23-like,IPR019985:Ribosomal_uL23,	hsa03010:Ribosome,hsa05171:Coronavirus disease - COVID-19,			R-HSA-1266738~Developmental Biology,R-HSA-1430728~Metabolism,R-HSA-156827~L13a-mediated translational silencing of Ceruloplasmin expression,R-HSA-156842~Eukaryotic Translation Elongation,R-HSA-156902~Peptide chain elongation,R-HSA-1643685~Disease,R-HSA-168255~Influenza Infection,R-HSA-168273~Influenza Viral RNA Transcription and Replication,R-HSA-1799339~SRP-dependent cotranslational protein targ…			KW-0539~Nucleus,KW-0963~Cytoplasm,				KW-0687~Ribonucleoprotein,KW-0689~Ribosomal protein,KW-0694~RNA-binding,KW-0699~rRNA-binding,	KW-0007~Acetylation,KW-0164~Citrullination,KW-0488~Methylation,KW-0597~Phosphoprotein,KW-0832~Ubl conjugation,KW-1017~Isopeptide bond,	COMPBIAS:Basic and acidic residues,COMPBIAS:Basic residues,CROSSLNK:Glycyl lysine isopeptide (Lys-Gly) (interchain with G-Cter in SUMO2),DOMAIN:Large ribosomal subunit protein uL23 N-terminal,REGION:Beta-like import receptor binding (BIB) domain,REGION:Disordered,	WP477:Cytoplasmic ribosomal proteins,
hsa_circRNA_057041	ASCRP3012547	chr2	exonic	METTL8	METTL8	methyltransferase 8, tRNA N3-cytidine(METTL8)				2q31.1,			Enables mRNA methyltransferase activity and tRNA (cytidine-3-)-methyltransferase activity. Involved in RNA metabolic process and positive regulation of mitochondrial translation. Is active in mitochondrial matrix. [provided by Alliance of Genome Resources, Mar 2025],	GO:0007519~skeletal muscle tissue development,GO:0008033~tRNA processing,GO:0016071~mRNA metabolic process,GO:0032259~methylation,GO:0045444~fat cell differentiation,GO:0070131~positive regulation of mitochondrial translation,GO:0070900~mitochondrial tRNA modification,GO:0106217~tRNA C3-cytosine methylation,	GO:0005634~nucleus,GO:0005739~mitochondrion,GO:0005759~mitochondrial matrix,	GO:0004402~histone acetyltransferase activity,GO:0008168~methyltransferase activity,GO:0008173~RNA methyltransferase activity,GO:0008174~mRNA methyltransferase activity,GO:0008757~S-adenosylmethionine-dependent methyltransferase activity,GO:0052735~tRNA (cytidine-3-)-methyltransferase activity,	IPR013217:Methyltransf_12,IPR026113:METTL2/6/8-like,IPR029063:SAM-dependent_MTases_sf,IPR041698:Methyltransf_25,			PIRSF037755:Mettl2_prd,			KW-0819~tRNA processing,	KW-0496~Mitochondrion,		KW-0809~Transit peptide,	KW-0949~S-adenosyl-L-methionine,	KW-0489~Methyltransferase,KW-0808~Transferase,	KW-0832~Ubl conjugation,KW-1017~Isopeptide bond,	COMPBIAS:Basic and acidic residues,CROSSLNK:Glycyl lysine isopeptide (Lys-Gly) (interchain with G-Cter in SUMO),DOMAIN:Methyltransferase type 12,MUTAGEN:D->A: Abolished N(3)-methylcytidine methyltransferase activity.,MUTAGEN:I->Q: Partial relocalization to the cytoplasm; when associated with Q-4.,MUTAGEN:I->Q: Partial relocalization to the cytoplasm; when associated with Q-9.,MUTAGEN:K->R: Abolis…
hsa_circRNA_006169	ASCRP3009819	chr3	sense overlapping	HNRNPA3P6	HNRNPA3P6	heterogeneous nuclear ribonucleoprotein A3 pseudogene 6(HNRNPA3P6)				3p12.3,
hsa_circRNA_007507	ASCRP3003668	chr5	exonic	RASA1	RASA1	RAS p21 protein activator 1(RASA1)		h_egfPathway:EGF Signaling Pathway,h_hivnefPathway:HIV-I Nef: negative effector of Fas and TNF,h_igf1Pathway:IGF-1 Signaling Pathway,h_insulinPathway:Insulin Signaling Pathway,h_metPathway:Signaling of Hepatocyte Growth Factor Receptor,h_pdgfPathway:PDGF Signaling Pathway,h_sam68Pathway:Regulation of Splicing through Sam68,h_spryPathway:Sprouty regulation of tyrosine kinase signals,h_tcrPathway:T…		5q14.3,	54386:TERF2 interacting protein(TERF2IP),857:caveolin 1(CAV1),		The protein encoded by this gene is located in the cytoplasm and is part of the GAP1 family of GTPase-activating proteins. The gene product stimulates the GTPase activity of normal RAS p21 but not its oncogenic counterpart. Acting as a suppressor of RAS function, the protein enhances the weak intrinsic GTPase activity of RAS proteins resulting in the inactive GDP-bound form of RAS, thereby allowi…	GO:0000281~mitotic cytokinesis,GO:0001570~vasculogenesis,GO:0001953~negative regulation of cell-matrix adhesion,GO:0007162~negative regulation of cell adhesion,GO:0007165~signal transduction,GO:0008360~regulation of cell shape,GO:0030833~regulation of actin filament polymerization,GO:0035556~intracellular signal transduction,GO:0043066~negative regulation of apoptotic process,GO:0043524~negative …	GO:0001726~ruffle,GO:0005737~cytoplasm,GO:0005829~cytosol,GO:0005886~plasma membrane,	GO:0001784~phosphotyrosine residue binding,GO:0003924~GTPase activity,GO:0005096~GTPase activator activity,GO:0005102~signaling receptor binding,GO:0005515~protein binding,GO:0019870~potassium channel inhibitor activity,GO:0051020~GTPase binding,	IPR000008:C2_dom,IPR000980:SH2,IPR001452:SH3_domain,IPR001849:PH_domain,IPR001936:RasGAP_dom,IPR008936:Rho_GTPase_activation_prot,IPR011993:PH-like_dom_sf,IPR023152:RasGAP_CS,IPR035652:RasGAP_SH3,IPR035841:RasGAP_N_SH2,IPR035842:RasGAP_C_SH2,IPR035892:C2_domain_sf,IPR036028:SH3-like_dom_sf,IPR036860:SH2_dom_sf,IPR039360:Ras_GTPase,IPR051184:Tyrosine-phos_adapter,	hsa04010:MAPK signaling pathway,hsa04014:Ras signaling pathway,hsa04360:Axon guidance,	605462~Basal cell carcinoma, somatic,608354~Capillary malformation-arteriovenous malformation 1,		R-HSA-1266738~Developmental Biology,R-HSA-162582~Signal Transduction,R-HSA-186763~Downstream signal transduction,R-HSA-186797~Signaling by PDGF,R-HSA-194138~Signaling by VEGF,R-HSA-2682334~EPH-Ephrin signaling,R-HSA-3928662~EPHB-mediated forward signaling,R-HSA-422475~Axon guidance,R-HSA-4420097~VEGFA-VEGFR2 Pathway,R-HSA-5218921~VEGFR2 mediated cell proliferation,R-HSA-5658442~Regulation of RAS …	SM00233:PH,SM00239:C2,SM00252:SH2,SM00323:RasGAP,SM00326:SH3,		KW-0963~Cytoplasm,	KW-0043~Tumor suppressor,KW-0225~Disease variant,	KW-0677~Repeat,KW-0727~SH2 domain,KW-0728~SH3 domain,		KW-0343~GTPase activation,	KW-0007~Acetylation,KW-0597~Phosphoprotein,	DOMAIN:C2,DOMAIN:PH,DOMAIN:Ras-GAP,DOMAIN:SH2,DOMAIN:SH2 1,DOMAIN:SH2 2,DOMAIN:SH3,REGION:Disordered,	WP2263:Androgen receptor network in prostate cancer,WP2526:PDGF pathway,WP2583:T cell receptor and co stimulatory signaling,WP313:Hepatocyte growth factor receptor signaling,WP3303:RAC1 PAK1 p38 MMP2 pathway,WP382:MAPK signaling,WP3972:PDGFR beta pathway,WP4223:Ras signaling,WP4298:Acute viral myocarditis,WP437:EGF EGFR signaling,WP5289:Axon guidance,WP581:EPO receptor signaling,
hsa_circRNA_406010	ASCRP3002566	chr2	intronic	HECW2	HECW2	HECT, C2 and WW domain containing E3 ubiquitin protein ligase 2(HECW2)				2q32.3,			This gene encodes a member of a family of E3 ubiquitin ligases which plays an important role in the proliferation, migration and differentiation of neural crest cells as a regulator of glial cell line-derived neurotrophic factor (GDNF)/Ret signaling. This gene also plays an important role in angiogenesis through stabilization of endothelial cell-to-cell junctions as a regulator of angiomotin-like…	GO:0006511~ubiquitin-dependent protein catabolic process,GO:0016567~protein ubiquitination,GO:0030071~regulation of mitotic metaphase/anaphase transition,GO:0048814~regulation of dendrite morphogenesis,	GO:0005737~cytoplasm,GO:0072686~mitotic spindle,	GO:0004842~ubiquitin-protein transferase activity,GO:0005515~protein binding,GO:0061630~ubiquitin protein ligase activity,	IPR000008:C2_dom,IPR000569:HECT_dom,IPR001202:WW_dom,IPR024928:E3_ub_ligase_SMURF1,IPR032348:HECW_N,IPR035892:C2_domain_sf,IPR035983:Hect_E3_ubiquitin_ligase,IPR036020:WW_dom_sf,IPR037795:C2_HECW,IPR040524:HECW1_helix,IPR050409:E3_ubiq-protein_ligase,		617268~Neurodevelopmental disorder with hypotonia, seizures, and absent language,	PIRSF001569:E3_ub_ligase_SMURF1,	R-HSA-1280218~Adaptive Immune System,R-HSA-168256~Immune System,R-HSA-983168~Antigen processing: Ubiquitination & Proteasome degradation,R-HSA-983169~Class I MHC mediated antigen processing & presentation,	SM00119:HECTc,SM00239:C2,SM00456:WW,	KW-0833~Ubl conjugation pathway,	KW-0206~Cytoskeleton,KW-0963~Cytoplasm,	KW-0225~Disease variant,	KW-0175~Coiled coil,KW-0677~Repeat,		KW-0808~Transferase,	KW-0597~Phosphoprotein,KW-0832~Ubl conjugation,	ACT_SITE:Glycyl thioester intermediate,COMPBIAS:Basic and acidic residues,COMPBIAS:Basic residues,COMPBIAS:Polar residues,DOMAIN:C2,DOMAIN:E3 ubiquitin-protein ligase HECW1/2 N-terminal,DOMAIN:HECT,DOMAIN:WW,DOMAIN:WW 1,DOMAIN:WW 2,REGION:Disordered,REGION:Interaction with TP73,
hsa_circRNA_404988	ASCRP3000789	chr12	sense overlapping	TMTC1	TMTC1	transmembrane O-mannosyltransferase targeting cadherins 1(TMTC1)			General function prediction only,	12p11.22,			Enables dolichyl-phosphate-mannose-protein mannosyltransferase activity. Involved in protein O-linked mannosylation. Predicted to be located in endoplasmic reticulum and membrane. [provided by Alliance of Genome Resources, Mar 2025],	GO:0006396~RNA processing,GO:0035269~protein O-linked mannosylation,	GO:0005783~endoplasmic reticulum,GO:0016020~membrane,	GO:0000030~mannosyltransferase activity,GO:0004169~dolichyl-phosphate-mannose-protein mannosyltransferase activity,GO:0005515~protein binding,	IPR003107:HAT,IPR011990:TPR-like_helical_dom_sf,IPR013105:TPR_2,IPR013618:TMTC_DUF1736,IPR019734:TPR_rpt,IPR052943:TMTC_O-mannosyl-trnsfr,					SM00028:TPR,SM00386:HAT,		KW-0256~Endoplasmic reticulum,KW-0472~Membrane,		KW-0677~Repeat,KW-0732~Signal,KW-0802~TPR repeat,KW-0812~Transmembrane,KW-1133~Transmembrane helix,		KW-0808~Transferase,	KW-0325~Glycoprotein,	CARBOHYD:N-linked (GlcNAc...) asparagine,DOMAIN:DUF1736,REGION:Disordered,REPEAT:TPR,REPEAT:TPR 1,REPEAT:TPR 10,REPEAT:TPR 2,REPEAT:TPR 3,REPEAT:TPR 4,REPEAT:TPR 5,REPEAT:TPR 6,REPEAT:TPR 7,REPEAT:TPR 8,REPEAT:TPR 9,TOPO_DOM:Cytoplasmic,TOPO_DOM:Extracellular,TRANSMEM:Helical,
hsa_circRNA_025593	ASCRP3012572	chr12	exonic	LDHB	LDHB	lactate dehydrogenase B(LDHB)		h_SARSpathway:SARS Coronavirus Protease,		12p12.1,		DB00157~NADH,DB02401~4-Hydroxy-1,2,5-oxadiazole-3-carboxylic acid,DB03940~Oxamic Acid,DB09118~Stiripentol,DB11638~Artenimol,	This gene encodes the B subunit of lactate dehydrogenase enzyme, which catalyzes the interconversion of pyruvate and lactate with concomitant interconversion of NADH and NAD+ in a post-glycolysis process. Alternatively spliced transcript variants have been found for this gene. Recent studies have shown that a C-terminally extended isoform is produced by use of an alternative in-frame translation …	GO:0006089~lactate metabolic process,GO:0006090~pyruvate metabolic process,GO:0019674~NAD metabolic process,GO:0019752~carboxylic acid metabolic process,	GO:0005737~cytoplasm,GO:0005739~mitochondrion,GO:0005743~mitochondrial inner membrane,GO:0005829~cytosol,GO:0016020~membrane,GO:0045121~membrane raft,GO:0070062~extracellular exosome,GO:1990204~oxidoreductase complex,	GO:0004459~L-lactate dehydrogenase activity,GO:0005515~protein binding,GO:0016616~oxidoreductase activity, acting on the CH-OH group of donors, NAD or NADP as acceptor,GO:0019900~kinase binding,GO:0042802~identical protein binding,GO:0051287~NAD binding,	IPR001236:Lactate/malate_DH_N,IPR001557:L-lactate/malate_DH,IPR011304:L-lactate_DH,IPR015955:Lactate_DH/Glyco_Ohase_4_C,IPR018177:L-lactate_DH_AS,IPR022383:Lactate/malate_DH_C,IPR036291:NAD(P)-bd_dom_sf,	hsa00010:Glycolysis / Gluconeogenesis,hsa00270:Cysteine and methionine metabolism,hsa00620:Pyruvate metabolism,hsa00640:Propanoate metabolism,hsa01100:Metabolic pathways,hsa04066:HIF-1 signaling pathway,hsa04922:Glucagon signaling pathway,hsa05230:Central carbon metabolism in cancer,	614128~Lactate dehydrogenase-B deficiency,	PIRSF000102:Lac_mal_DH,	R-HSA-1428517~Aerobic respiration and respiratory electron transport,R-HSA-1430728~Metabolism,R-HSA-70268~Pyruvate metabolism,			KW-0472~Membrane,KW-0496~Mitochondrion,KW-0963~Cytoplasm,KW-0999~Mitochondrion inner membrane,	KW-0225~Disease variant,		KW-0520~NAD,	KW-0560~Oxidoreductase,	KW-0007~Acetylation,KW-0597~Phosphoprotein,	ACT_SITE:Proton acceptor,DOMAIN:Lactate/malate dehydrogenase C-terminal,DOMAIN:Lactate/malate dehydrogenase N-terminal,MUTAGEN:D->A: Abolishes interaction with MP31.,MUTAGEN:R->A: Abolishes interaction with MP31.,	WP4018:Clear cell renal cell carcinoma pathways,WP4236:Krebs cycle disorders,WP4595:Urea cycle and associated pathways,WP5314:Lactate shuttle in glial cells,WP534:Glycolysis and gluconeogenesis,WP5355:Metabolic epileptic disorders,
hsa_circRNA_048977	ASCRP3007675	chr19	exonic	ZNF358	ZNF358	zinc finger protein 358(ZNF358)			General function prediction only,	19p13.2,			Predicted to enable DNA-binding transcription factor activity and RNA polymerase II cis-regulatory region sequence-specific DNA binding activity. Predicted to be involved in several processes, including embryonic forelimb morphogenesis; neural tube development; and regulation of transcription by RNA polymerase II. Predicted to be located in nucleus. [provided by Alliance of Genome Resources, Mar …	GO:0006357~regulation of transcription by RNA polymerase II,GO:0019827~stem cell population maintenance,GO:0021915~neural tube development,GO:0035115~embryonic forelimb morphogenesis,	GO:0005634~nucleus,	GO:0000978~RNA polymerase II cis-regulatory region sequence-specific DNA binding,GO:0003700~DNA-binding transcription factor activity,GO:0008270~zinc ion binding,GO:0046872~metal ion binding,	IPR013087:Znf_C2H2_type,IPR036236:Znf_C2H2_sf,IPR050717:C2H2-ZF_Transcription_Reg,					SM00355:ZnF_C2H2,	KW-0804~Transcription,KW-0805~Transcription regulation,	KW-0539~Nucleus,		KW-0677~Repeat,KW-0863~Zinc-finger,	KW-0479~Metal-binding,KW-0862~Zinc,	KW-0238~DNA-binding,		COMPBIAS:Acidic residues,COMPBIAS:Basic and acidic residues,COMPBIAS:Basic residues,COMPBIAS:Polar residues,COMPBIAS:Pro residues,DOMAIN:C2H2-type,REGION:Disordered,ZN_FING:C2H2-type 1,ZN_FING:C2H2-type 2,ZN_FING:C2H2-type 3,ZN_FING:C2H2-type 4,ZN_FING:C2H2-type 5,ZN_FING:C2H2-type 6,ZN_FING:C2H2-type 7,ZN_FING:C2H2-type 8,ZN_FING:C2H2-type 9,
hsa_circRNA_003641	ASCRP3011571	chr11	exonic	ATM	ATM	ATM serine/threonine kinase(ATM)		h_atmPathway:ATM Signaling Pathway,h_atrbrcaPathway:Role of BRCA1, BRCA2 and ATR in Cancer Susceptibility,H_cdc25Pathway:cdc25 and chk1 Regulatory Pathway in response to DNA damage,h_chemicalPathway:Apoptotic Signaling in Response to DNA Damage,h_g1Pathway:Cell Cycle: G1/S Check Point ,h_g2Pathway:Cell Cycle: G2/M Checkpoint,h_p53hypoxiaPathway:Hypoxia and p53 in the Cardiovascular system,h_p53Pa…		11q22.3,	25:ABL proto-oncogene 1, non-receptor tyrosine kinase(ABL1),3014:H2A.X variant histone(H2AX),4683:nibrin(NBN),4851:notch receptor 1(NOTCH1),50484:ribonucleotide reductase regulatory TP53 inducible subunit M2B(RRM2B),5830:peroxisomal biogenesis factor 5(PEX5),6240:ribonucleotide reductase catalytic subunit M1(RRM1),7013:telomeric repeat binding factor 1(TERF1),7014:telomeric repeat binding factor …	DB00201~Caffeine,	The protein encoded by this gene belongs to the PI3/PI4-kinase family. This protein is an important cell cycle checkpoint kinase that phosphorylates; thus, it functions as a regulator of a wide variety of downstream proteins, including tumor suppressor proteins p53 and BRCA1, checkpoint kinase CHK2, checkpoint proteins RAD17 and RAD9, and DNA repair protein NBS1. This protein and the closely rela…	GO:0000077~DNA damage checkpoint signaling,GO:0000425~pexophagy,GO:0000723~telomere maintenance,GO:0000724~double-strand break repair via homologous recombination,GO:0000729~DNA double-strand break processing,GO:0001541~ovarian follicle development,GO:0001666~response to hypoxia,GO:0001756~somitogenesis,GO:0002331~pre-B cell allelic exclusion,GO:0006281~DNA repair,GO:0006302~double-strand break r…	GO:0000781~chromosome, telomeric region,GO:0005634~nucleus,GO:0005654~nucleoplasm,GO:0005694~chromosome,GO:0005730~nucleolus,GO:0005737~cytoplasm,GO:0005782~peroxisomal matrix,GO:0005813~centrosome,GO:0005819~spindle,GO:0005829~cytosol,GO:0035861~site of double-strand break,GO:0043231~intracellular membrane-bounded organelle,GO:0098850~extrinsic component of synaptic vesicle membrane,GO:1990391~D…	GO:0003677~DNA binding,GO:0004674~protein serine/threonine kinase activity,GO:0004676~3-phosphoinositide-dependent protein kinase activity,GO:0004677~DNA-dependent protein kinase activity,GO:0004679~AMP-activated protein kinase activity,GO:0004694~eukaryotic translation initiation factor 2alpha kinase activity,GO:0004711~ribosomal protein S6 kinase activity,GO:0005515~protein binding,GO:0005524~A…	IPR000403:PI3/4_kinase_cat_dom,IPR003151:PIK-rel_kinase_FAT,IPR003152:FATC_dom,IPR011009:Kinase-like_dom_sf,IPR014009:PIK_FAT,IPR016024:ARM-type_fold,IPR018936:PI3/4_kinase_CS,IPR021668:TAN,IPR036940:PI3/4_kinase_cat_sf,IPR038980:ATM_plant,IPR044107:PIKKc_ATM,	hsa01524:Platinum drug resistance,hsa03440:Homologous recombination,hsa04064:NF-kappa B signaling pathway,hsa04068:FoxO signaling pathway,hsa04110:Cell cycle,hsa04115:p53 signaling pathway,hsa04210:Apoptosis,hsa04218:Cellular senescence,hsa05131:Shigellosis,hsa05165:Human papillomavirus infection,hsa05166:Human T-cell leukemia virus 1 infection,hsa05170:Human immunodeficiency virus 1 infection,hs…	114480~Breast cancer, susceptibility to,208900~Ataxia-telangiectasia,Lymphoma, B-cell non-Hodgkin, somatic~Lymphoma, B-cell non-Hodgkin, somatic,Lymphoma, mantle cell, somatic~Lymphoma, mantle cell, somatic,T-cell prolymphocytic leukemia, somatic~T-cell prolymphocytic leukemia, somatic,		R-HSA-1474165~Reproduction,R-HSA-1500620~Meiosis,R-HSA-1632852~Macroautophagy,R-HSA-1640170~Cell Cycle,R-HSA-1643685~Disease,R-HSA-212436~Generic Transcription Pathway,R-HSA-2262752~Cellular responses to stress,R-HSA-2559583~Cellular Senescence,R-HSA-2559586~DNA Damage/Telomere Stress Induced Senescence,R-HSA-3371453~Regulation of HSF1-mediated heat shock response,R-HSA-3371556~Cellular response …	SM00146:PI3Kc,SM01342:TAN,SM01343:FATC,	KW-0131~Cell cycle,KW-0227~DNA damage,	KW-0206~Cytoskeleton,KW-0539~Nucleus,KW-0576~Peroxisome,KW-0963~Cytoplasm,KW-0968~Cytoplasmic vesicle,	KW-0043~Tumor suppressor,KW-0225~Disease variant,KW-0523~Neurodegeneration,		KW-0067~ATP-binding,KW-0547~Nucleotide-binding,	KW-0238~DNA-binding,KW-0418~Kinase,KW-0723~Serine/threonine-protein kinase,KW-0808~Transferase,	KW-0007~Acetylation,KW-0597~Phosphoprotein,	DOMAIN:FAT,DOMAIN:FATC,DOMAIN:PI3K/PI4K catalytic,DOMAIN:Telomere-length maintenance and DNA damage repair,MOTIF:Microbody targeting signal; atypical,MUTAGEN:D->A: Loss of kinase activity.,MUTAGEN:D->N: Decreased phosphorylation of target proteins.,MUTAGEN:E->K: Decreased phosphorylation of target proteins.,MUTAGEN:K->E: Decreased phosphorylation of target proteins.,MUTAGEN:K->Q: Mimics acetylati…	WP1530:miRNA regulation of DNA damage response,WP1545:miRNAs involved in DNA damage response,WP1742:TP53 network,WP179:Cell cycle,WP186:Homologous recombination,WP1971:Integrated cancer pathway,WP1984:Integrated breast cancer pathway,WP2261:Glioblastoma signaling,WP2263:Androgen receptor network in prostate cancer,WP2516:ATM signaling,WP2942:DDX1 as a regulatory component of the Drosha microproce…
hsa_circRNA_101808	ASCRP3001483	chr16	exonic	PHKB	PHKB	phosphorylase kinase regulatory subunit beta(PHKB)				16q12.1,			Phosphorylase kinase is a polymer of 16 subunits, four each of alpha, beta, gamma and delta. The alpha subunit includes the skeletal muscle and hepatic isoforms, encoded by two different genes. The beta subunit is the same in both the muscle and hepatic isoforms, encoded by this gene, which is a member of the phosphorylase b kinase regulatory subunit family. The gamma subunit also includes the sk…	GO:0005977~glycogen metabolic process,GO:0006091~generation of precursor metabolites and energy,	GO:0005829~cytosol,GO:0005886~plasma membrane,GO:0005964~phosphorylase kinase complex,	GO:0005515~protein binding,GO:0005516~calmodulin binding,GO:0016301~kinase activity,	IPR008734:PHK_A/B_su,IPR008928:6-hairpin_glycosidase_sf,IPR011613:GH15-like,IPR045583:KPBA/B_C,	hsa04020:Calcium signaling pathway,hsa04910:Insulin signaling pathway,hsa04922:Glucagon signaling pathway,	261750~Phosphorylase kinase deficiency of liver and muscle, autosomal recessive,		R-HSA-1430728~Metabolism,R-HSA-70221~Glycogen breakdown (glycogenolysis),R-HSA-71387~Metabolism of carbohydrates,R-HSA-8982491~Glycogen metabolism,		KW-0119~Carbohydrate metabolism,KW-0321~Glycogen metabolism,	KW-0472~Membrane,KW-1003~Cell membrane,	KW-0225~Disease variant,KW-0322~Glycogen storage disease,			KW-0112~Calmodulin-binding,KW-0418~Kinase,KW-0808~Transferase,	KW-0007~Acetylation,KW-0449~Lipoprotein,KW-0597~Phosphoprotein,KW-0636~Prenylation,	COMPBIAS:Polar residues,DOMAIN:GH15-like,LIPID:S-farnesyl cysteine,REGION:Calmodulin-binding,REGION:Disordered,	WP500:Glycogen synthesis and degradation,
hsa_circRNA_404567	ASCRP3013614	chr1	exonic	PHTF1	PHTF1	putative homeodomain transcription factor 1(PHTF1)				1p13.2,			Predicted to be located in cis-Golgi network membrane and endoplasmic reticulum membrane. [provided by Alliance of Genome Resources, Mar 2025],		GO:0005783~endoplasmic reticulum,GO:0005789~endoplasmic reticulum membrane,GO:0016020~membrane,GO:0033106~cis-Golgi network membrane,		IPR021980:PHTF1/2_N,IPR039775:PHTF1/2,							KW-0256~Endoplasmic reticulum,KW-0333~Golgi apparatus,KW-0472~Membrane,		KW-0812~Transmembrane,KW-1133~Transmembrane helix,			KW-0325~Glycoprotein,KW-0597~Phosphoprotein,	CARBOHYD:N-linked (GlcNAc...) asparagine,COMPBIAS:Basic and acidic residues,DOMAIN:PHTF,DOMAIN:PHTF1/2 N-terminal,REGION:Disordered,TRANSMEM:Helical,
hsa_circRNA_406550	ASCRP3008670	chr4	sense overlapping	DCLK2	DCLK2	doublecortin like kinase 2(DCLK2)				4q31.23-q31.3,		DB12010~Fostamatinib,	This gene encodes a member of the protein kinase superfamily and the doublecortin family. The protein encoded by this gene contains two N-terminal doublecortin domains, which bind microtubules and regulate microtubule polymerization, a C-terminal serine/threonine protein kinase domain, which shows substantial homology to Ca2+/calmodulin-dependent protein kinase, and a serine/proline-rich domain i…	GO:0000226~microtubule cytoskeleton organization,GO:0006338~chromatin remodeling,GO:0021766~hippocampus development,GO:0021860~pyramidal neuron development,GO:0034504~protein localization to nucleus,GO:0035556~intracellular signal transduction,GO:1900181~negative regulation of protein localization to nucleus,	GO:0005737~cytoplasm,GO:0005856~cytoskeleton,	GO:0004672~protein kinase activity,GO:0004674~protein serine/threonine kinase activity,GO:0004676~3-phosphoinositide-dependent protein kinase activity,GO:0004677~DNA-dependent protein kinase activity,GO:0004679~AMP-activated protein kinase activity,GO:0004694~eukaryotic translation initiation factor 2alpha kinase activity,GO:0004711~ribosomal protein S6 kinase activity,GO:0005515~protein binding,…	IPR000719:Prot_kinase_dom,IPR003533:Doublecortin_dom,IPR008271:Ser/Thr_kinase_AS,IPR011009:Kinase-like_dom_sf,IPR017441:Protein_kinase_ATP_BS,IPR036572:Doublecortin_dom_sf,					SM00220:S_TKc,SM00537:DCX,		KW-0206~Cytoskeleton,KW-0963~Cytoplasm,		KW-0677~Repeat,	KW-0067~ATP-binding,KW-0547~Nucleotide-binding,	KW-0418~Kinase,KW-0723~Serine/threonine-protein kinase,KW-0808~Transferase,	KW-0597~Phosphoprotein,	ACT_SITE:Proton acceptor,COMPBIAS:Basic and acidic residues,COMPBIAS:Polar residues,COMPBIAS:Pro residues,DOMAIN:Doublecortin,DOMAIN:Doublecortin 1,DOMAIN:Doublecortin 2,DOMAIN:Protein kinase,REGION:Disordered,
hsa_circRNA_103134	ASCRP3011328	chr21	exonic	BRWD1	BRWD1	bromodomain and WD repeat domain containing 1(BRWD1)				21q22.2,			This gene encodes a member of the WD repeat protein family. WD repeats are minimally conserved regions of approximately 40 amino acids typically bracketed by gly-his and trp-asp (GH-WD) residues which may facilitate formation of heterotrimeric or multiprotein complexes. Members of this family are involved in a variety of cellular processes including cell cycle progression, signal transduction, ap…	GO:0006357~regulation of transcription by RNA polymerase II,GO:0007010~cytoskeleton organization,GO:0008360~regulation of cell shape,	GO:0005634~nucleus,GO:0005654~nucleoplasm,GO:0005730~nucleolus,GO:0005829~cytosol,GO:0005930~axoneme,GO:0031514~motile cilium,GO:0060170~ciliary membrane,	GO:0005515~protein binding,	IPR001487:Bromodomain,IPR001680:WD40_rpt,IPR015943:WD40/YVTN_repeat-like_dom_sf,IPR018359:Bromodomain_CS,IPR019775:WD40_repeat_CS,IPR020472:G-protein_beta_WD-40_rep,IPR036322:WD40_repeat_dom_sf,IPR036427:Bromodomain-like_sf,IPR052060:Bromo_WD_repeat,		620438~Ciliary dyskinesia, primary, 51,		R-HSA-1266695~Interleukin-7 signaling,R-HSA-1280215~Cytokine Signaling in Immune system,R-HSA-168256~Immune System,R-HSA-3247509~Chromatin modifying enzymes,R-HSA-449147~Signaling by Interleukins,R-HSA-4839726~Chromatin organization,	SM00297:BROMO,SM00320:WD40,	KW-0804~Transcription,KW-0805~Transcription regulation,	KW-0206~Cytoskeleton,KW-0282~Flagellum,KW-0472~Membrane,KW-0539~Nucleus,KW-0963~Cytoplasm,KW-0966~Cell projection,KW-0969~Cilium,KW-1003~Cell membrane,	KW-0990~Primary ciliary dyskinesia,KW-1186~Ciliopathy,	KW-0103~Bromodomain,KW-0677~Repeat,KW-0853~WD repeat,		KW-0010~Activator,	KW-0597~Phosphoprotein,	COMPBIAS:Acidic residues,COMPBIAS:Basic and acidic residues,COMPBIAS:Basic residues,COMPBIAS:Polar residues,DOMAIN:Bromo,DOMAIN:Bromo 1,DOMAIN:Bromo 2,REGION:Disordered,REPEAT:WD,REPEAT:WD 1,REPEAT:WD 2,REPEAT:WD 3,REPEAT:WD 4,REPEAT:WD 5,REPEAT:WD 6,REPEAT:WD 7,REPEAT:WD 8,
hsa_circRNA_405990	ASCRP3011137	chr2	exonic	METTL5	METTL5	methyltransferase 5, N6-adenosine(METTL5)			Translation, ribosomal structure and biogenesis,	2q31.1,			Enables S-adenosyl-L-methionine binding activity and rRNA (adenine-N6-)-methyltransferase activity. Involved in positive regulation of translation and rRNA methylation. Located in several cellular components, including fibrillar center; postsynapse; and presynapse. Implicated in autosomal recessive intellectual developmental disorder 72. [provided by Alliance of Genome Resources, Mar 2025],	GO:0006364~rRNA processing,GO:0009058~biosynthetic process,GO:0031167~rRNA methylation,GO:0032259~methylation,GO:0045727~positive regulation of translation,GO:0048863~stem cell differentiation,	GO:0001650~fibrillar center,GO:0005634~nucleus,GO:0005730~nucleolus,GO:0005829~cytosol,GO:0042995~cell projection,GO:0098793~presynapse,GO:0098794~postsynapse,	GO:0003676~nucleic acid binding,GO:0005515~protein binding,GO:0008168~methyltransferase activity,GO:0008988~rRNA (adenine-N6-)-methyltransferase activity,GO:0016740~transferase activity,GO:1904047~S-adenosyl-L-methionine binding,	IPR002052:DNA_methylase_N6_adenine_CS,IPR007848:Small_mtfrase_dom,IPR029063:SAM-dependent_MTases_sf,IPR051720:rRNA_MeTrfase/Polyamine_Synth,		618665~Intellectual developmental disorder, autosomal recessive 72,					KW-0539~Nucleus,KW-0770~Synapse,KW-0966~Cell projection,	KW-0991~Intellectual disability,		KW-0949~S-adenosyl-L-methionine,	KW-0489~Methyltransferase,KW-0808~Transferase,		DOMAIN:Methyltransferase small,MUTAGEN:NPP->AAA: In METTL5-3A; abolished methyltransferase activity.,
hsa_circRNA_001490	ASCRP3003019	chr5	exonic	KIF2A	KIF2A	kinesin family member 2A(KIF2A)	28.KLFs_cytoplas_dynein_cargo_nerve_axons,30.Kinesin_superfamily_proteins,			5q12.1,	23028:lysine demethylase 1A(KDM1A),		The protein encoded by this gene is a plus end-directed motor required for normal mitotic progression. The encoded protein is required for normal spindle activity during mitosis and is necessary for normal brain development. Several transcript variants encoding different isoforms have been found for this gene. [provided by RefSeq, Sep 2011],	GO:0000226~microtubule cytoskeleton organization,GO:0007018~microtubule-based movement,GO:0007019~microtubule depolymerization,GO:0007052~mitotic spindle organization,GO:0007399~nervous system development,GO:0030154~cell differentiation,GO:0030334~regulation of cell migration,GO:0051301~cell division,GO:0090307~mitotic spindle assembly,	GO:0000922~spindle pole,GO:0005654~nucleoplasm,GO:0005730~nucleolus,GO:0005737~cytoplasm,GO:0005813~centrosome,GO:0005814~centriole,GO:0005819~spindle,GO:0005829~cytosol,GO:0005871~kinesin complex,GO:0005874~microtubule,GO:0005876~spindle microtubule,GO:0016020~membrane,GO:0016604~nuclear body,GO:0036064~ciliary basal body,GO:0072686~mitotic spindle,GO:0120103~centriolar subdistal appendage,	GO:0003774~cytoskeletal motor activity,GO:0003777~microtubule motor activity,GO:0005515~protein binding,GO:0005524~ATP binding,GO:0008017~microtubule binding,GO:0016887~ATP hydrolysis activity,	IPR001752:Kinesin_motor_dom,IPR019821:Kinesin_motor_CS,IPR027417:P-loop_NTPase,IPR027640:Kinesin-like_fam,IPR036961:Kinesin_motor_dom_sf,IPR054473:KIF2A-like_N,	hsa04814:Motor proteins,	615411~Cortical dysplasia, complex, with other brain malformations 3,		R-HSA-109582~Hemostasis,R-HSA-1280218~Adaptive Immune System,R-HSA-141424~Amplification of signal from the kinetochores,R-HSA-141444~Amplification of signal from unattached kinetochores via a MAD2 inhibitory signal,R-HSA-162582~Signal Transduction,R-HSA-1640170~Cell Cycle,R-HSA-168256~Immune System,R-HSA-194315~Signaling by Rho GTPases,R-HSA-195258~RHO GTPase Effectors,R-HSA-199991~Membrane Traff…	SM00129:KISc,	KW-0131~Cell cycle,KW-0132~Cell division,KW-0221~Differentiation,KW-0498~Mitosis,KW-0524~Neurogenesis,	KW-0206~Cytoskeleton,KW-0493~Microtubule,KW-0963~Cytoplasm,	KW-0225~Disease variant,KW-0451~Lissencephaly,	KW-0175~Coiled coil,	KW-0067~ATP-binding,KW-0547~Nucleotide-binding,	KW-0217~Developmental protein,KW-0505~Motor protein,KW-9996~Developmental protein,	KW-0007~Acetylation,KW-0597~Phosphoprotein,	COMPBIAS:Basic and acidic residues,COMPBIAS:Polar residues,DOMAIN:Kinesin motor,DOMAIN:Kinesin-like protein KIF2A-like N-terminal,REGION:Disordered,REGION:Globular,
hsa_circRNA_085287	ASCRP3013256	chr8	exonic	ATP6V1C1	ATP6V1C1	ATPase H+ transporting V1 subunit C1(ATP6V1C1)				8q22.3,		DB01133~Tiludronic acid,DB01694~D-tartaric acid,DB09552~Thonzonium,	This gene encodes a component of vacuolar ATPase (V-ATPase), a multisubunit enzyme that mediates acidification of intracellular compartments of eukaryotic cells. V-ATPase dependent acidification is necessary for such intracellular processes as protein sorting, zymogen activation, receptor-mediated endocytosis, and synaptic vesicle proton gradient generation. V-ATPase is composed of a cytosolic V1…	GO:0016241~regulation of macroautophagy,GO:0097401~synaptic vesicle lumen acidification,GO:1902600~proton transmembrane transport,	GO:0000221~vacuolar proton-transporting V-type ATPase, V1 domain,GO:0005765~lysosomal membrane,GO:0005829~cytosol,GO:0005886~plasma membrane,GO:0016469~proton-transporting two-sector ATPase complex,GO:0030665~clathrin-coated vesicle membrane,GO:0030672~synaptic vesicle membrane,GO:0033180~proton-transporting V-type ATPase, V1 domain,GO:0045177~apical part of cell,GO:0070062~extracellular exosome,…	GO:0005515~protein binding,GO:0046961~proton-transporting ATPase activity, rotational mechanism,	IPR004907:ATPase_V1-cplx_csu,IPR036132:Vac_ATP_synth_c_sf,	hsa00190:Oxidative phosphorylation,hsa01100:Metabolic pathways,hsa04145:Phagosome,hsa04150:mTOR signaling pathway,hsa04721:Synaptic vesicle cycle,hsa04966:Collecting duct acid secretion,hsa05110:Vibrio cholerae infection,hsa05120:Epithelial cell signaling in Helicobacter pylori infection,hsa05165:Human papillomavirus infection,hsa05323:Rheumatoid arthritis,			R-HSA-1222556~ROS and RNS production in phagocytes,R-HSA-1266738~Developmental Biology,R-HSA-162582~Signal Transduction,R-HSA-168249~Innate Immune System,R-HSA-168256~Immune System,R-HSA-2262752~Cellular responses to stress,R-HSA-382551~Transport of small molecules,R-HSA-74752~Signaling by Insulin receptor,R-HSA-77387~Insulin receptor recycling,R-HSA-8953897~Cellular responses to stimuli,R-HSA-90…		KW-0375~Hydrogen ion transport,KW-0406~Ion transport,KW-0813~Transport,	KW-0472~Membrane,KW-0770~Synapse,KW-0968~Cytoplasmic vesicle,					KW-0007~Acetylation,		WP2004:miR targeted genes in lymphocytes,WP2005:miR targeted genes in muscle cell,WP2006:miR targeted genes in squamous cell,WP4917:Proximal tubule transport,
hsa_circRNA_002554	ASCRP3000179	chr3	exonic	ACTR8	ACTR8	actin related protein 8(ACTR8)				3p21.1,			Predicted to enable ATP binding activity. Involved in several processes, including chromatin remodeling; regulation of chromosome organization; and regulation of nucleobase-containing compound metabolic process. Located in centrosome and nucleoplasm. Part of Ino80 complex. [provided by Alliance of Genome Resources, Mar 2025],	GO:0000723~telomere maintenance,GO:0006275~regulation of DNA replication,GO:0006281~DNA repair,GO:0006282~regulation of DNA repair,GO:0006302~double-strand break repair,GO:0006310~DNA recombination,GO:0006338~chromatin remodeling,GO:0006355~regulation of DNA-templated transcription,GO:0033044~regulation of chromosome organization,GO:0045739~positive regulation of DNA repair,GO:0045893~positive re…	GO:0005634~nucleus,GO:0005654~nucleoplasm,GO:0005694~chromosome,GO:0005813~centrosome,GO:0031011~Ino80 complex,	GO:0005515~protein binding,GO:0005524~ATP binding,	IPR004000:Actin,IPR043129:ATPase_NBD,	hsa03082:ATP-dependent chromatin remodeling,			R-HSA-392499~Metabolism of proteins,R-HSA-5688426~Deubiquitination,R-HSA-5689603~UCH proteinases,R-HSA-5696394~DNA Damage Recognition in GG-NER,R-HSA-5696398~Nucleotide Excision Repair,R-HSA-5696399~Global Genome Nucleotide Excision Repair (GG-NER),R-HSA-597592~Post-translational protein modification,R-HSA-73894~DNA Repair,	SM00268:ACTIN,	KW-0131~Cell cycle,KW-0132~Cell division,KW-0227~DNA damage,KW-0233~DNA recombination,KW-0234~DNA repair,KW-0498~Mitosis,KW-0804~Transcription,KW-0805~Transcription regulation,	KW-0158~Chromosome,KW-0539~Nucleus,			KW-0067~ATP-binding,KW-0547~Nucleotide-binding,		KW-0007~Acetylation,KW-0597~Phosphoprotein,	COMPBIAS:Basic and acidic residues,REGION:Disordered,
hsa_circRNA_043943	ASCRP3010724	chr17	exonic	VAT1	VAT1	vesicle amine transport 1(VAT1)			Energy production and conversion / General function prediction only,	17q21.31,			Synaptic vesicles are responsible for regulating the storage and release of neurotransmitters in the nerve terminal. The protein encoded by this gene is an abundant integral membrane protein of cholinergic synaptic vesicles and is thought to be involved in vesicular transport. It belongs to the quinone oxidoreductase subfamily of zinc-containing alcohol dehydrogenase proteins. [provided by RefSeq…	GO:0010637~negative regulation of mitochondrial fusion,	GO:0005576~extracellular region,GO:0005741~mitochondrial outer membrane,GO:0016020~membrane,GO:0035578~azurophil granule lumen,GO:0070062~extracellular exosome,	GO:0005515~protein binding,GO:0008270~zinc ion binding,GO:0016491~oxidoreductase activity,	IPR002364:Quin_OxRdtase/zeta-crystal_CS,IPR011032:GroES-like_sf,IPR013149:ADH-like_C,IPR013154:ADH-like_N,IPR020843:PKS_ER,IPR036291:NAD(P)-bd_dom_sf,IPR052100:SV-ATPase_mito-regulator,				R-HSA-168249~Innate Immune System,R-HSA-168256~Immune System,R-HSA-6798695~Neutrophil degranulation,	SM00829:PKS_ER,		KW-0472~Membrane,KW-0496~Mitochondrion,KW-0963~Cytoplasm,KW-1000~Mitochondrion outer membrane,				KW-0560~Oxidoreductase,	KW-0007~Acetylation,KW-0597~Phosphoprotein,	COMPBIAS:Basic and acidic residues,DOMAIN:Alcohol dehydrogenase-like N-terminal,DOMAIN:Enoyl reductase (ER),REGION:Disordered,
hsa_circRNA_101491	ASCRP3011969	chr15	exonic	MAPKBP1	MAPKBP1	mitogen-activated protein kinase binding protein 1(MAPKBP1)			General function prediction only,	15q15.1,			This gene encodes a scaffold protein that regulates the JNK (c-Jun N-terminal kinase) and NOD2 (nucleotide-binding oligomerization domain-containing protein 2) signaling pathways. The encoded protein interacts with another related JNK pathway scaffold protein, WDR62, via a conserved dimerization domain, and enhances JNK signaling. This protein may play a role in bacterial immunity by binding to t…	GO:0032717~negative regulation of interleukin-8 production,GO:0043124~negative regulation of canonical NF-kappaB signal transduction,GO:0046330~positive regulation of JNK cascade,GO:1900425~negative regulation of defense response to bacterium,	GO:0005654~nucleoplasm,GO:0005730~nucleolus,GO:0005737~cytoplasm,GO:0097431~mitotic spindle pole,	GO:0005515~protein binding,GO:0016301~kinase activity,	IPR001680:WD40_rpt,IPR011047:Quinoprotein_ADH-like_sf,IPR013979:TIF_beta_prop-like,IPR015943:WD40/YVTN_repeat-like_dom_sf,IPR036322:WD40_repeat_dom_sf,IPR055292:MABP1,		617271~Nephronophthisis 20,			SM00320:WD40,		KW-0206~Cytoskeleton,KW-0539~Nucleus,KW-0963~Cytoplasm,	KW-0225~Disease variant,KW-0983~Nephronophthisis,	KW-0677~Repeat,KW-0853~WD repeat,		KW-0418~Kinase,KW-0808~Transferase,	KW-0007~Acetylation,KW-0597~Phosphoprotein,	COMPBIAS:Acidic residues,COMPBIAS:Polar residues,DOMAIN:Translation initiation factor beta propellor-like,REGION:Disordered,REPEAT:WD,REPEAT:WD 1,REPEAT:WD 10,REPEAT:WD 11,REPEAT:WD 12,REPEAT:WD 2,REPEAT:WD 3,REPEAT:WD 4,REPEAT:WD 5,REPEAT:WD 6,REPEAT:WD 7,REPEAT:WD 8,REPEAT:WD 9,
hsa_circRNA_401041	ASCRP3011446	chr12	exonic	ATP2A2	ATP2A2	ATPase sarcoplasmic/endoplasmic reticulum Ca2+ transporting 2(ATP2A2)				12q24.11,	76884:cytoplasmic FMR1 interacting protein 2(Cyfip2),	DB00867~Ritodrine,DB01189~Desflurane,DB01236~Sevoflurane,DB06157~Istaroxime,	This gene encodes one of the SERCA Ca(2+)-ATPases, which are intracellular pumps located in the sarcoplasmic or endoplasmic reticula of the skeletal muscle. This enzyme catalyzes the hydrolysis of ATP coupled with the translocation of calcium from the cytosol into the sarcoplasmic reticulum lumen, and is involved in regulation of the contraction/relaxation cycle. Mutations in this gene cause Dari…	GO:0000045~autophagosome assembly,GO:0002026~regulation of the force of heart contraction,GO:0006874~intracellular calcium ion homeostasis,GO:0006984~ER-nucleus signaling pathway,GO:0007155~cell adhesion,GO:0008544~epidermis development,GO:0010460~positive regulation of heart rate,GO:0010666~positive regulation of cardiac muscle cell apoptotic process,GO:0010882~regulation of cardiac muscle contr…	GO:0005783~endoplasmic reticulum,GO:0005789~endoplasmic reticulum membrane,GO:0005886~plasma membrane,GO:0014704~intercalated disc,GO:0014801~longitudinal sarcoplasmic reticulum,GO:0016020~membrane,GO:0016529~sarcoplasmic reticulum,GO:0031095~platelet dense tubular network membrane,GO:0033017~sarcoplasmic reticulum membrane,GO:0090534~calcium ion-transporting ATPase complex,GO:0097470~ribbon syna…	GO:0005388~P-type calcium transporter activity,GO:0005509~calcium ion binding,GO:0005515~protein binding,GO:0005524~ATP binding,GO:0016887~ATP hydrolysis activity,GO:0019899~enzyme binding,GO:0044325~transmembrane transporter binding,GO:0044548~S100 protein binding,GO:0086039~P-type calcium transporter activity involved in regulation of cardiac muscle cell membrane potential,GO:0106222~lncRNA bin…	IPR001757:P_typ_ATPase,IPR004014:ATPase_P-typ_cation-transptr_N,IPR005782:P-type_ATPase_IIA,IPR006068:ATPase_P-typ_cation-transptr_C,IPR008250:ATPase_P-typ_transduc_dom_A_sf,IPR018303:ATPase_P-typ_P_site,IPR023214:HAD_sf,IPR023298:ATPase_P-typ_TM_dom_sf,IPR023299:ATPase_P-typ_cyto_dom_N,IPR036412:HAD-like_sf,IPR044492:P_typ_ATPase_HD_dom,	hsa04020:Calcium signaling pathway,hsa04022:cGMP-PKG signaling pathway,hsa04024:cAMP signaling pathway,hsa04148:Efferocytosis,hsa04260:Cardiac muscle contraction,hsa04261:Adrenergic signaling in cardiomyocytes,hsa04380:Osteoclast differentiation,hsa04919:Thyroid hormone signaling pathway,hsa04972:Pancreatic secretion,hsa05010:Alzheimer disease,hsa05017:Spinocerebellar ataxia,hsa05022:Pathways of …	101900~Acrokeratosis verruciformis,124200~Darier disease,		R-HSA-109582~Hemostasis,R-HSA-157118~Signaling by NOTCH,R-HSA-162582~Signal Transduction,R-HSA-1912420~Pre-NOTCH Processing in Golgi,R-HSA-1912422~Pre-NOTCH Expression and Processing,R-HSA-382551~Transport of small molecules,R-HSA-397014~Muscle contraction,R-HSA-418346~Platelet homeostasis,R-HSA-418359~Reduction of cytosolic Ca++ levels,R-HSA-418360~Platelet calcium homeostasis,R-HSA-5576891~Card…	SM00831:Cation_ATPase_N,	KW-0109~Calcium transport,KW-0406~Ion transport,KW-0813~Transport,	KW-0256~Endoplasmic reticulum,KW-0472~Membrane,KW-0703~Sarcoplasmic reticulum,	KW-0225~Disease variant,KW-0887~Epilepsy,	KW-0812~Transmembrane,KW-1133~Transmembrane helix,	KW-0067~ATP-binding,KW-0106~Calcium,KW-0460~Magnesium,KW-0479~Metal-binding,KW-0547~Nucleotide-binding,	KW-1278~Translocase,	KW-0597~Phosphoprotein,KW-0944~Nitration,KW-1015~Disulfide bond,	ACT_SITE:4-aspartylphosphate intermediate,DOMAIN:Cation-transporting P-type ATPase C-terminal,DOMAIN:Cation-transporting P-type ATPase N-terminal,MUTAGEN:F->V: No effect on interaction with VMP1.,REGION:Interaction with HAX1,REGION:Interaction with PLN,REGION:Interaction with TMEM64 and PDIA3,TOPO_DOM:Cytoplasmic,TOPO_DOM:Lumenal,TRANSMEM:Helical,TRANSMEM:Helical; Name=1,TRANSMEM:Helical; Name=10…	WP2003:miR targeted genes in leukocytes,WP2004:miR targeted genes in lymphocytes,WP2005:miR targeted genes in muscle cell,WP2006:miR targeted genes in squamous cell,WP2059:Alzheimer 39 s disease and miRNA effects,WP2118:Arrhythmogenic right ventricular cardiomyopathy,WP2197:Endothelin pathways,WP289:Myometrial relaxation and contraction pathways,WP5124:Alzheimer 39 s disease,WP536:Calcium regulat…
hsa_circRNA_005080	ASCRP3007508	chr11	sense overlapping	BIRC2	BIRC2	baculoviral IAP repeat containing 2(BIRC2)		h_caspasePathway:Caspase Cascade in Apoptosis,h_deathPathway:Induction of apoptosis through DR3 and DR4/5 Death Receptors ,h_hivnefPathway:HIV-I Nef: negative effector of Fas and TNF,h_mitochondriaPathway:Role of Mitochondria in Apoptotic Signaling,		11q22.2,	7322:ubiquitin conjugating enzyme E2 D2(UBE2D2),7323:ubiquitin conjugating enzyme E2 D3(UBE2D3),		The protein encoded by this gene is a member of a family of proteins that inhibits apoptosis by binding to tumor necrosis factor receptor-associated factors TRAF1 and TRAF2, probably by interfering with activation of ICE-like proteases. This encoded protein inhibits apoptosis induced by serum deprivation and menadione, a potent inducer of free radicals. Alternatively spliced transcript variants e…	GO:0000209~protein polyubiquitination,GO:0001666~response to hypoxia,GO:0001890~placenta development,GO:0006915~apoptotic process,GO:0007166~cell surface receptor signaling pathway,GO:0007249~canonical NF-kappaB signal transduction,GO:0031398~positive regulation of protein ubiquitination,GO:0033209~tumor necrosis factor-mediated signaling pathway,GO:0034121~regulation of toll-like receptor signal…	GO:0001741~XY body,GO:0005634~nucleus,GO:0005737~cytoplasm,GO:0005829~cytosol,GO:0009898~cytoplasmic side of plasma membrane,GO:0035631~CD40 receptor complex,	GO:0003713~transcription coactivator activity,GO:0004842~ubiquitin-protein transferase activity,GO:0005515~protein binding,GO:0008270~zinc ion binding,GO:0016740~transferase activity,GO:0042802~identical protein binding,GO:0043027~cysteine-type endopeptidase inhibitor activity involved in apoptotic process,GO:0043130~ubiquitin binding,GO:0044877~protein-containing complex binding,GO:0046872~metal…	IPR001315:CARD,IPR001370:BIR_rpt,IPR001841:Znf_RING,IPR011029:DEATH-like_dom_sf,IPR013083:Znf_RING/FYVE/PHD,IPR041933:BIRC2/BIRC3_UBA,IPR048875:BIRC2-3-like_UBA,IPR050784:IAP,	hsa01524:Platinum drug resistance,hsa04064:NF-kappa B signaling pathway,hsa04120:Ubiquitin mediated proteolysis,hsa04210:Apoptosis,hsa04215:Apoptosis - multiple species,hsa04217:Necroptosis,hsa04390:Hippo signaling pathway,hsa04510:Focal adhesion,hsa04621:NOD-like receptor signaling pathway,hsa04668:TNF signaling pathway,hsa05132:Salmonella infection,hsa05145:Toxoplasmosis,hsa05168:Herpes simplex…			R-HSA-109581~Apoptosis,R-HSA-111465~Apoptotic cleavage of cellular proteins,R-HSA-1280215~Cytokine Signaling in Immune system,R-HSA-162582~Signal Transduction,R-HSA-166016~Toll Like Receptor 4 (TLR4) Cascade,R-HSA-166166~MyD88-independent TLR4 cascade ,R-HSA-168164~Toll Like Receptor 3 (TLR3) Cascade,R-HSA-168249~Innate Immune System,R-HSA-168256~Immune System,R-HSA-168638~NOD1/2 Signaling Pathwa…	SM00114:CARD,SM00184:RING,SM00238:BIR,	KW-0053~Apoptosis,KW-0804~Transcription,KW-0805~Transcription regulation,KW-0833~Ubl conjugation pathway,	KW-0539~Nucleus,KW-0963~Cytoplasm,		KW-0175~Coiled coil,KW-0677~Repeat,KW-0863~Zinc-finger,	KW-0479~Metal-binding,KW-0862~Zinc,	KW-0010~Activator,KW-0808~Transferase,	KW-0832~Ubl conjugation,	DOMAIN:CARD,DOMAIN:RING-type,REGION:Disordered,REPEAT:BIR 1,REPEAT:BIR 2,REPEAT:BIR 3,ZN_FING:RING-type,	WP1772:Apoptosis modulation and signaling,WP2036:TNF related weak inducer of apoptosis TWEAK signaling,WP231:TNF alpha signaling,WP254:Apoptosis,WP2880:Glucocorticoid receptor pathway,WP2882:Nuclear receptors meta pathway,WP306:Focal adhesion,WP3617:Photodynamic therapy induced NF kB survival signaling,WP4658:Small cell lung cancer,WP4659:Gastrin signaling,WP4674:Head and neck squamous cell carci…
hsa_circRNA_001278	ASCRP3005627	chr21	intronic	GABPA	GABPA	GA binding protein transcription factor subunit alpha(GABPA)				21q21.3,	2274:four and a half LIM domains 2(FHL2),		This gene encodes one of three GA-binding protein transcription factor subunits which functions as a DNA-binding subunit. Since this subunit shares identity with a subunit encoding the nuclear respiratory factor 2 gene, it is likely involved in activation of cytochrome oxidase expression and nuclear control of mitochondrial function. This subunit also shares identity with a subunit constituting t…	GO:0000122~negative regulation of transcription by RNA polymerase II,GO:0001825~blastocyst formation,GO:0006357~regulation of transcription by RNA polymerase II,GO:0030154~cell differentiation,GO:0045653~negative regulation of megakaryocyte differentiation,GO:0045944~positive regulation of transcription by RNA polymerase II,	GO:0000785~chromatin,GO:0005634~nucleus,GO:0005654~nucleoplasm,	GO:0000976~transcription cis-regulatory region binding,GO:0000978~RNA polymerase II cis-regulatory region sequence-specific DNA binding,GO:0000981~DNA-binding transcription factor activity, RNA polymerase II-specific,GO:0001228~DNA-binding transcription activator activity, RNA polymerase II-specific,GO:0003682~chromatin binding,GO:0003700~DNA-binding transcription factor activity,GO:0005515~prote…	IPR000418:Ets_dom,IPR003118:Pointed_dom,IPR013761:SAM/pointed_sf,IPR016312:TF_GA-bd_asu,IPR024668:GABP_asu_N,IPR029071:Ubiquitin-like_domsf,IPR036388:WH-like_DNA-bd_sf,IPR036390:WH_DNA-bd_sf,IPR046328:ETS_fam,			PIRSF001703:GABP_alpha,	R-HSA-1592230~Mitochondrial biogenesis,R-HSA-1852241~Organelle biogenesis and maintenance,R-HSA-2151201~Transcriptional activation of mitochondrial biogenesis,	SM00251:SAM_PNT,SM00413:ETS,	KW-0804~Transcription,KW-0805~Transcription regulation,	KW-0539~Nucleus,				KW-0238~DNA-binding,	KW-0597~Phosphoprotein,	DNA_BIND:ETS,DOMAIN:ETS,DOMAIN:PNT,REGION:Disordered,	WP1541:Energy metabolism,WP2328:Allograft rejection,WP289:Myometrial relaxation and contraction pathways,WP3657:Hematopoietic stem cell gene regulation by GABP alpha beta complex,WP391:Mitochondrial gene expression,WP5087:Pleural mesothelioma,
hsa_circRNA_104670	ASCRP3012939	chr8	exonic	UBR5	UBR5	ubiquitin protein ligase E3 component n-recognin 5(UBR5)				8q22.3,	1052:CCAAT enhancer binding protein delta(CEBPD),		This gene encodes a progestin-induced protein, which belongs to the HECT (homology to E6-AP carboxyl terminus) family. The HECT family proteins function as E3 ubiquitin-protein ligases, targeting specific proteins for ubiquitin-mediated proteolysis. This gene is localized to chromosome 8q22 which is disrupted in a variety of cancers. This gene potentially has a role in regulation of cell prolifer…	GO:0000209~protein polyubiquitination,GO:0006281~DNA repair,GO:0006974~DNA damage response,GO:0010628~positive regulation of gene expression,GO:0016567~protein ubiquitination,GO:0033696~heterochromatin boundary formation,GO:0035519~protein K29-linked ubiquitination,GO:0042307~positive regulation of protein import into nucleus,GO:0043161~proteasome-mediated ubiquitin-dependent protein catabolic pr…	GO:0000785~chromatin,GO:0005634~nucleus,GO:0005654~nucleoplasm,GO:0005737~cytoplasm,GO:0005829~cytosol,GO:0016020~membrane,GO:0032991~protein-containing complex,GO:0048471~perinuclear region of cytoplasm,	GO:0003723~RNA binding,GO:0004842~ubiquitin-protein transferase activity,GO:0005515~protein binding,GO:0008270~zinc ion binding,GO:0034450~ubiquitin-ubiquitin ligase activity,GO:0043130~ubiquitin binding,GO:0061630~ubiquitin protein ligase activity,	IPR000569:HECT_dom,IPR002004:PABP_HYD,IPR003126:Znf_UBR,IPR009091:RCC1/BLIP-II,IPR024725:UBR5_UBA,IPR035983:Hect_E3_ubiquitin_ligase,IPR036053:PABP-dom,IPR047503:UBR-box_UBR5,	hsa04120:Ubiquitin mediated proteolysis,				SM00119:HECTc,SM00396:ZnF_UBR1,SM00517:PolyA,	KW-0227~DNA damage,KW-0234~DNA repair,KW-0833~Ubl conjugation pathway,KW-0945~Host-virus interaction,	KW-0472~Membrane,KW-0539~Nucleus,KW-0963~Cytoplasm,		KW-0812~Transmembrane,KW-0863~Zinc-finger,KW-1133~Transmembrane helix,	KW-0479~Metal-binding,KW-0862~Zinc,	KW-0808~Transferase,	KW-0007~Acetylation,KW-0597~Phosphoprotein,	ACT_SITE:Glycyl thioester intermediate,COMPBIAS:Acidic residues,COMPBIAS:Basic and acidic residues,COMPBIAS:Polar residues,COMPBIAS:Pro residues,DOMAIN:HECT,DOMAIN:PABC,DOMAIN:UBA,DOMAIN:UBR-type,MUTAGEN:A->W: Strongly reduced E3 ubiquitin-protein ligase activity.,MUTAGEN:C->A,S: Loss of E3 ubiquitin-protein ligase activity.,MUTAGEN:E->R: Impaired tetramerization.,MUTAGEN:F->A: Strongly reduced E…	WP2853:Endoderm differentiation,WP2857:Mesodermal commitment pathway,
hsa_circRNA_091761	ASCRP3008448	chrX	exonic	BCAP31	BCAP31	B cell receptor associated protein 31(BCAP31)				Xq28,			This gene encodes a member of the B-cell receptor associated protein 31 superfamily. The encoded protein is a multi-pass transmembrane protein of the endoplasmic reticulum that is involved in the anterograde transport of membrane proteins from the endoplasmic reticulum to the Golgi and in caspase 8-mediated apoptosis. Microdeletions in this gene are associated with contiguous ABCD1/DXS1375E delet…	GO:0006626~protein targeting to mitochondrion,GO:0006886~intracellular protein transport,GO:0006888~endoplasmic reticulum to Golgi vesicle-mediated transport,GO:0006915~apoptotic process,GO:0007283~spermatogenesis,GO:0034976~response to endoplasmic reticulum stress,GO:0070973~protein localization to endoplasmic reticulum exit site,GO:1904154~positive regulation of retrograde protein transport, ER…	GO:0000139~Golgi membrane,GO:0005783~endoplasmic reticulum,GO:0005789~endoplasmic reticulum membrane,GO:0005811~lipid droplet,GO:0005829~cytosol,GO:0005886~plasma membrane,GO:0016020~membrane,GO:0030136~clathrin-coated vesicle,GO:0032580~Golgi cisterna membrane,GO:0033116~endoplasmic reticulum-Golgi intermediate compartment membrane,GO:0044233~mitochondria-associated endoplasmic reticulum membran…	GO:0005515~protein binding,GO:0042288~MHC class I protein binding,GO:0044877~protein-containing complex binding,	IPR008417:BAP29/BAP31,IPR040463:BAP29/BAP31_N,IPR041672:Bap31/Bap29_C,	hsa04141:Protein processing in endoplasmic reticulum,hsa05165:Human papillomavirus infection,	300475~Deafness, dystonia, and cerebral hypomyelination,		R-HSA-109581~Apoptosis,R-HSA-111465~Apoptotic cleavage of cellular proteins,R-HSA-1280218~Adaptive Immune System,R-HSA-162582~Signal Transduction,R-HSA-1643685~Disease,R-HSA-168256~Immune System,R-HSA-194315~Signaling by Rho GTPases,R-HSA-5357801~Programmed Cell Death,R-HSA-5663205~Infectious disease,R-HSA-75153~Apoptotic execution phase,R-HSA-8980692~RHOA GTPase cycle,R-HSA-9012999~RHO GTPase cy…		KW-0053~Apoptosis,KW-0653~Protein transport,KW-0813~Transport,KW-0931~ER-Golgi transport,KW-0945~Host-virus interaction,	KW-0256~Endoplasmic reticulum,KW-0472~Membrane,	KW-0209~Deafness,KW-0991~Intellectual disability,KW-1023~Dystonia,	KW-0175~Coiled coil,KW-0812~Transmembrane,KW-1133~Transmembrane helix,		KW-0675~Receptor,		DOMAIN:BAP29/BAP31 transmembrane,DOMAIN:Bap31/Bap29 cytoplasmic coiled-coil,MOTIF:Di-lysine motif,MUTAGEN:D->A: Abolishes cleavage by caspases, inhibits apoptotic membrane blebbing and release of cytochrome c from mitochondria; when associated with A-164.,MUTAGEN:D->A: Abolishes cleavage by caspases, inhibits apoptotic membrane blebbing and release of cytochrome c from mitochondria; when associat…
hsa_circRNA_406106	ASCRP3003726	chr20	exonic	SAMHD1	SAMHD1	SAM and HD domain containing deoxynucleoside triphosphate triphosphohydrolase 1(SAMHD1)				20q11.23,	9730:DDB1 and CUL4 associated factor 1(DCAF1),		This gene may play a role in regulation of the innate immune response. The encoded protein is upregulated in response to viral infection and may be involved in mediation of tumor necrosis factor-alpha proinflammatory responses. Mutations in this gene have been associated with Aicardi-Goutieres syndrome. [provided by RefSeq, Mar 2010],	GO:0000724~double-strand break repair via homologous recombination,GO:0006203~dGTP catabolic process,GO:0006260~DNA replication,GO:0006281~DNA repair,GO:0006955~immune response,GO:0006974~DNA damage response,GO:0009264~deoxyribonucleotide catabolic process,GO:0016446~somatic hypermutation of immunoglobulin genes,GO:0045087~innate immune response,GO:0045088~regulation of innate immune response,GO:…	GO:0005634~nucleus,GO:0005654~nucleoplasm,GO:0005694~chromosome,GO:0005886~plasma membrane,GO:0035861~site of double-strand break,GO:0097197~tetraspanin-enriched microdomain,	GO:0003676~nucleic acid binding,GO:0003697~single-stranded DNA binding,GO:0003723~RNA binding,GO:0003824~catalytic activity,GO:0004540~RNA nuclease activity,GO:0005515~protein binding,GO:0005525~GTP binding,GO:0008270~zinc ion binding,GO:0008832~dGTPase activity,GO:0032567~dGTP binding,GO:0042802~identical protein binding,GO:0046872~metal ion binding,GO:0106375~deoxynucleoside triphosphate hydrol…	IPR001660:SAM,IPR003607:HD/PDEase_dom,IPR006674:HD_domain,IPR013761:SAM/pointed_sf,IPR050135:dGTPase-like,	hsa03250:Viral life cycle - HIV-1,hsa04623:Cytosolic DNA-sensing pathway,hsa05170:Human immunodeficiency virus 1 infection,	612952~Aicardi-Goutieres syndrome 5,614415~Chilblain lupus 2,		R-HSA-1280215~Cytokine Signaling in Immune system,R-HSA-1430728~Metabolism,R-HSA-15869~Metabolism of nucleotides,R-HSA-168256~Immune System,R-HSA-8956319~Nucleotide catabolism,R-HSA-909733~Interferon alpha/beta signaling,R-HSA-913531~Interferon Signaling,	SM00454:SAM,SM00471:HDc,	KW-0051~Antiviral defense,KW-0227~DNA damage,KW-0234~DNA repair,KW-0235~DNA replication,KW-0391~Immunity,KW-0399~Innate immunity,KW-0945~Host-virus interaction,	KW-0158~Chromosome,KW-0539~Nucleus,	KW-0225~Disease variant,KW-0948~Aicardi-Goutieres syndrome,		KW-0342~GTP-binding,KW-0479~Metal-binding,KW-0547~Nucleotide-binding,KW-0862~Zinc,	KW-0021~Allosteric enzyme,KW-0378~Hydrolase,	KW-0007~Acetylation,KW-0597~Phosphoprotein,KW-0832~Ubl conjugation,KW-1017~Isopeptide bond,	BINDING:in chain A,BINDING:in chain B,BINDING:in chain C,COMPBIAS:Basic and acidic residues,CROSSLNK:Glycyl lysine isopeptide (Lys-Gly) (interchain with G-Cter in SUMO2),DOMAIN:HD,DOMAIN:SAM,MUTAGEN:C->F: Increased stability of the tetramer and increased deoxynucleoside triphosphate (dNTPase) activity; when associated with F-77 and R-111.,MUTAGEN:D->A: Abolished ability to restrict infection by v…	WP4705:Pathways of nucleic acid metabolism and innate immune sensing,
hsa_circRNA_404807	ASCRP3009014	chr10	exonic	AS3MT	AS3MT	arsenite methyltransferase(AS3MT)				10q24.32,		DB00118~Ademetionine,	AS3MT catalyzes the transfer of a methyl group from S-adenosyl-L-methionine (AdoMet) to trivalent arsenical and may play a role in arsenic metabolism (Lin et al., 2002 [PubMed 11790780]).[supplied by OMIM, Mar 2008],	GO:0009404~toxin metabolic process,GO:0018872~arsonoacetate metabolic process,GO:0032259~methylation,	GO:0005829~cytosol,	GO:0030791~arsenite methyltransferase activity,	IPR025714:Methyltranfer_dom,IPR026669:Arsenite_MeTrfase-like,IPR029063:SAM-dependent_MTases_sf,	hsa05208:Chemical carcinogenesis - reactive oxygen species,			R-HSA-1430728~Metabolism,R-HSA-156580~Phase II - Conjugation of compounds,R-HSA-156581~Methylation,R-HSA-211859~Biological oxidations,			KW-0963~Cytoplasm,			KW-0949~S-adenosyl-L-methionine,	KW-0489~Methyltransferase,KW-0808~Transferase,	KW-0597~Phosphoprotein,		WP5233:Arsenic metabolism and reactive oxygen species generation,
hsa_circRNA_104310	ASCRP3011719	chr7	exonic	ZDHHC4	ZDHHC4	zinc finger DHHC-type palmitoyltransferase 4(ZDHHC4)				7p22.1,			Enables palmitoyltransferase activity. Involved in positive regulation of innate immune response and protein localization to plasma membrane. Located in Golgi apparatus and endoplasmic reticulum. [provided by Alliance of Genome Resources, Mar 2025],	GO:0006612~protein targeting to membrane,GO:0045089~positive regulation of innate immune response,GO:0072659~protein localization to plasma membrane,	GO:0000139~Golgi membrane,GO:0005783~endoplasmic reticulum,GO:0005789~endoplasmic reticulum membrane,GO:0005794~Golgi apparatus,GO:0005886~plasma membrane,GO:0016020~membrane,	GO:0005515~protein binding,GO:0016409~palmitoyltransferase activity,GO:0019706~protein-cysteine S-palmitoyltransferase activity,	IPR001594:Palmitoyltrfase_DHHC,IPR039859:PFA4/ZDH16/20/ERF2-like,							KW-0256~Endoplasmic reticulum,KW-0333~Golgi apparatus,KW-0472~Membrane,KW-1003~Cell membrane,		KW-0812~Transmembrane,KW-1133~Transmembrane helix,		KW-0012~Acyltransferase,KW-0808~Transferase,	KW-0449~Lipoprotein,KW-0564~Palmitate,	ACT_SITE:S-palmitoyl cysteine intermediate,DOMAIN:DHHC,MOTIF:Di-lysine motif,MUTAGEN:C->S: Complete loss of palmitoyltransferase activity.,MUTAGEN:K->A: Does not affect localization to the endoplasmic reticulum.,MUTAGEN:K->A: Impaired localization to the endoplasmic reticulum.,MUTAGEN:R->A: Does not affect localization to the endoplasmic reticulum.,TOPO_DOM:Cytoplasmic,TOPO_DOM:Lumenal,TRANSMEM:H…
hsa_circRNA_404185	ASCRP3005621	chr9	exonic	GNA14	GNA14	G protein subunit alpha 14(GNA14)				9q21.2,			This gene encodes a member of the guanine nucleotide-binding, or G protein family. G proteins are heterotrimers consisting of alpha, beta and gamma subunits. The encoded protein is a member of the alpha family of G proteins, more specifically the alpha q subfamily of G proteins. The encoded protein may play a role in pertussis-toxin resistant activation of phospholipase C-beta and its downstream …	GO:0001508~action potential,GO:0007165~signal transduction,GO:0007188~adenylate cyclase-modulating G protein-coupled receptor signaling pathway,GO:0060158~phospholipase C-activating dopamine receptor signaling pathway,	GO:0005737~cytoplasm,GO:0005834~heterotrimeric G-protein complex,GO:0005886~plasma membrane,GO:0070062~extracellular exosome,	GO:0001664~G protein-coupled receptor binding,GO:0003924~GTPase activity,GO:0005515~protein binding,GO:0005525~GTP binding,GO:0031683~G-protein beta/gamma-subunit complex binding,GO:0046872~metal ion binding,	IPR000654:Gprotein_alpha_Q,IPR001019:Gprotein_alpha_su,IPR011025:GproteinA_insert,IPR027417:P-loop_NTPase,	hsa04020:Calcium signaling pathway,hsa04081:Hormone signaling,hsa05142:Chagas disease,hsa05146:Amoebiasis,			R-HSA-109582~Hemostasis,R-HSA-111885~Opioid Signalling,R-HSA-112040~G-protein mediated events,R-HSA-112043~PLC beta mediated events,R-HSA-1430728~Metabolism,R-HSA-162582~Signal Transduction,R-HSA-163685~Integration of energy metabolism,R-HSA-202040~G-protein activation,R-HSA-372790~Signaling by GPCR,R-HSA-388396~GPCR downstream signalling,R-HSA-390466~Chaperonin-mediated protein folding,R-HSA-391…	SM00275:G_alpha,					KW-0342~GTP-binding,KW-0460~Magnesium,KW-0479~Metal-binding,KW-0547~Nucleotide-binding,	KW-0807~Transducer,	KW-0013~ADP-ribosylation,	DOMAIN:G-alpha,REGION:G1 motif,REGION:G2 motif,REGION:G3 motif,REGION:G4 motif,REGION:G5 motif,	WP35:G protein signaling,WP4760:PKC gamma calcium signaling in ataxia,
hsa_circRNA_001350	ASCRP3007563	chr10	intronic	BLNK	BLNK	B cell linker(BLNK)		h_bcrPathway:BCR Signaling Pathway,		10q24.1,			This gene encodes a cytoplasmic linker or adaptor protein that plays a critical role in B cell development. This protein bridges B cell receptor-associated kinase activation with downstream signaling pathways, thereby affecting various biological functions. The phosphorylation of five tyrosine residues is necessary for this protein to nucleate distinct signaling effectors following B cell recepto…	GO:0006954~inflammatory response,GO:0006959~humoral immune response,GO:0007169~cell surface receptor protein tyrosine kinase signaling pathway,GO:0010628~positive regulation of gene expression,GO:0030183~B cell differentiation,GO:0035556~intracellular signal transduction,GO:0050853~B cell receptor signaling pathway,	GO:0005737~cytoplasm,GO:0005829~cytosol,GO:0005886~plasma membrane,GO:0016020~membrane,GO:0043231~intracellular membrane-bounded organelle,	GO:0005068~transmembrane receptor protein tyrosine kinase adaptor activity,GO:0005515~protein binding,GO:0008289~lipid binding,GO:0019899~enzyme binding,GO:0019901~protein kinase binding,GO:0035591~signaling adaptor activity,GO:0042169~SH2 domain binding,GO:0043274~phospholipase binding,GO:0140693~molecular condensate scaffold activity,GO:1990782~protein tyrosine kinase binding,	IPR000980:SH2,IPR036860:SH2_dom_sf,IPR051751:Immunoreceptor_sig_adapters,	hsa04064:NF-kappa B signaling pathway,hsa04380:Osteoclast differentiation,hsa04662:B cell receptor signaling pathway,hsa05169:Epstein-Barr virus infection,hsa05340:Primary immunodeficiency,	613502~Agammaglobulinemia 4,		R-HSA-1280215~Cytokine Signaling in Immune system,R-HSA-1280218~Adaptive Immune System,R-HSA-1643685~Disease,R-HSA-168256~Immune System,R-HSA-449147~Signaling by Interleukins,R-HSA-512988~Interleukin-3, Interleukin-5 and GM-CSF signaling,R-HSA-5663205~Infectious disease,R-HSA-912631~Regulation of signaling by CBL,R-HSA-9679191~Potential therapeutics for SARS,R-HSA-9679506~SARS-CoV Infections,R-HS…	SM00252:SH2,	KW-0075~B-cell activation,	KW-0472~Membrane,KW-0963~Cytoplasm,KW-1003~Cell membrane,		KW-0727~SH2 domain,			KW-0597~Phosphoprotein,	COMPBIAS:Acidic residues,COMPBIAS:Basic and acidic residues,COMPBIAS:Polar residues,COMPBIAS:Pro residues,DOMAIN:SH2,MUTAGEN:Y->F: Significant phosphorylation reduction; when associated with F-72; F-84 and F-178.,MUTAGEN:Y->F: Significant phosphorylation reduction; when associated with F-72; F-84 and F-96.,MUTAGEN:Y->F: Significant phosphorylation reduction; when associated with F-72; F-96 and F-…	WP23:B cell receptor signaling,WP5218:Extrafollicular and follicular B cell activation by SARS CoV 2,
hsa_circRNA_034093	ASCRP3013228	chr15	exonic	NIPA1	NIPA1	NIPA magnesium transporter 1(NIPA1)				15q11.2,			This gene encodes a magnesium transporter that associates with early endosomes and the cell surface in a variety of neuronal and epithelial cells. This protein may play a role in nervous system development and maintenance. Multiple transcript variants encoding different isoforms have been found for this gene. Mutations in this gene have been associated with autosomal dominant spastic paraplegia 6…	GO:0015693~magnesium ion transport,GO:0055085~transmembrane transport,GO:1903830~magnesium ion transmembrane transport,	GO:0005769~early endosome,GO:0005886~plasma membrane,GO:0016020~membrane,	GO:0005515~protein binding,GO:0015095~magnesium ion transmembrane transporter activity,	IPR008521:Mg_trans_NIPA,		600363~Spastic paraplegia 6, autosomal dominant,		R-HSA-382551~Transport of small molecules,R-HSA-5223345~Miscellaneous transport and binding events,		KW-0406~Ion transport,KW-0813~Transport,	KW-0472~Membrane,KW-0967~Endosome,KW-1003~Cell membrane,	KW-0225~Disease variant,KW-0523~Neurodegeneration,KW-0890~Hereditary spastic paraplegia,	KW-0812~Transmembrane,KW-1133~Transmembrane helix,	KW-0460~Magnesium,			COMPBIAS:Polar residues,REGION:Disordered,TOPO_DOM:Cytoplasmic,TOPO_DOM:Extracellular,TRANSMEM:Helical,	WP3998:Prader Willi and Angelman syndrome,WP4940:15q11 2 copy number variation syndrome,
hsa_circRNA_404595	ASCRP3002496	chr1	intronic	CCT3	CCT3	chaperonin containing TCP1 subunit 3(CCT3)				1q22,	128706665:uncharacterized LOC128706665(LOC128706665),26259:F-box and WD repeat domain containing 8(FBXW8),55212:Bardet-Biedl syndrome 7(BBS7),6774:signal transducer and activator of transcription 3(STAT3),79738:Bardet-Biedl syndrome 10(BBS10),8195:MKKS centrosomal shuttling protein(MKKS),	DB04395~Phosphoaminophosphonic Acid-Adenylate Ester,DB11638~Artenimol,	The protein encoded by this gene is a molecular chaperone that is a member of the chaperonin containing TCP1 complex (CCT), also known as the TCP1 ring complex (TRiC). This complex consists of two identical stacked rings, each containing eight different proteins. Unfolded polypeptides enter the central cavity of the complex and are folded in an ATP-dependent manner. The complex folds various prot…	GO:0006457~protein folding,GO:0007339~binding of sperm to zona pellucida,GO:0032212~positive regulation of telomere maintenance via telomerase,GO:0050821~protein stabilization,GO:0051086~chaperone mediated protein folding independent of cofactor,GO:0061077~chaperone-mediated protein folding,GO:1904851~positive regulation of establishment of protein localization to telomere,GO:1904871~positive reg…	GO:0002199~zona pellucida receptor complex,GO:0005737~cytoplasm,GO:0005829~cytosol,GO:0005832~chaperonin-containing T-complex,GO:0005856~cytoskeleton,GO:0005874~microtubule,GO:0044297~cell body,GO:0070062~extracellular exosome,	GO:0003723~RNA binding,GO:0005515~protein binding,GO:0005524~ATP binding,GO:0016887~ATP hydrolysis activity,GO:0044183~protein folding chaperone,GO:0051082~unfolded protein binding,GO:0140662~ATP-dependent protein folding chaperone,	IPR002194:Chaperonin_TCP-1_CS,IPR002423:Cpn60/GroEL/TCP-1,IPR012719:Chap_CCT_gamma,IPR017998:Chaperone_TCP-1,IPR027409:GroEL-like_apical_dom_sf,IPR027410:TCP-1-like_intermed_sf,IPR027413:GROEL-like_equatorial_sf,IPR053374:TCP-1_chaperonin,IPR054827:thermosome_alpha,		621034~Neurodevelopmental disorder with speech or visual impairment and brain hypomyelination,		R-HSA-1852241~Organelle biogenesis and maintenance,R-HSA-389957~Prefoldin mediated transfer of substrate to CCT/TriC,R-HSA-389958~Cooperation of Prefoldin and TriC/CCT in actin and tubulin folding,R-HSA-389960~Formation of tubulin folding intermediates by CCT/TriC,R-HSA-390450~Folding of actin by CCT/TriC,R-HSA-390466~Chaperonin-mediated protein folding,R-HSA-390471~Association of TriC/CCT with t…			KW-0963~Cytoplasm,			KW-0067~ATP-binding,KW-0547~Nucleotide-binding,	KW-0143~Chaperone,	KW-0007~Acetylation,KW-0597~Phosphoprotein,KW-0832~Ubl conjugation,KW-1015~Disulfide bond,KW-1017~Isopeptide bond,	CROSSLNK:Glycyl lysine isopeptide (Lys-Gly) (interchain with G-Cter in SUMO2),REGION:Disordered,	WP4949:16p11 2 proximal deletion syndrome,
hsa_circRNA_000911	ASCRP3013573	chr21	intronic	IFNGR2	IFNGR2	interferon gamma receptor 2(IFNGR2)		h_ifngPathway:IFN gamma signaling pathway ,h_nktPathway:Selective expression of chemokine receptors during T-cell polarization,h_th1th2Pathway:Th1/Th2 Differentiation,h_tidPathway:Chaperones modulate interferon Signaling Pathway,		21q22.11,		DB00033~Interferon gamma-1b,	This gene (IFNGR2) encodes the non-ligand-binding beta chain of the gamma interferon receptor. Human interferon-gamma receptor is a heterodimer of IFNGR1 and IFNGR2. Defects in IFNGR2 are a cause of mendelian susceptibility to mycobacterial disease (MSMD), also known as familial disseminated atypical mycobacterial infection. MSMD is a genetically heterogeneous disease with autosomal recessive, au…	GO:0001774~microglial cell activation,GO:0007166~cell surface receptor signaling pathway,GO:0009615~response to virus,GO:0019221~cytokine-mediated signaling pathway,GO:0038196~type III interferon-mediated signaling pathway,GO:0051607~defense response to virus,GO:0060333~type II interferon-mediated signaling pathway,GO:0098586~cellular response to virus,	GO:0000139~Golgi membrane,GO:0005783~endoplasmic reticulum,GO:0005789~endoplasmic reticulum membrane,GO:0005886~plasma membrane,GO:0016020~membrane,GO:0030659~cytoplasmic vesicle membrane,	GO:0004896~cytokine receptor activity,GO:0004906~type II interferon receptor activity,GO:0005515~protein binding,	IPR003961:FN3_dom,IPR013783:Ig-like_fold,IPR015373:Interferon/interleukin_rcp_dom,IPR036116:FN3_sf,IPR050650:Type-II_Cytokine-TF_Rcpt,	hsa04060:Cytokine-cytokine receptor interaction,hsa04066:HIF-1 signaling pathway,hsa04217:Necroptosis,hsa04380:Osteoclast differentiation,hsa04630:JAK-STAT signaling pathway,hsa04650:Natural killer cell mediated cytotoxicity,hsa04658:Th1 and Th2 cell differentiation,hsa04659:Th17 cell differentiation,hsa05140:Leishmaniasis,hsa05142:Chagas disease,hsa05145:Toxoplasmosis,hsa05152:Tuberculosis,hsa05…	614889~Immunodeficiency 28, mycobacteriosis,		R-HSA-1280215~Cytokine Signaling in Immune system,R-HSA-1643685~Disease,R-HSA-168256~Immune System,R-HSA-5663205~Infectious disease,R-HSA-877300~Interferon gamma signaling,R-HSA-877312~Regulation of IFNG signaling,R-HSA-913531~Interferon Signaling,R-HSA-9679191~Potential therapeutics for SARS,R-HSA-9679506~SARS-CoV Infections,R-HSA-9732724~IFNG signaling activates MAPKs,R-HSA-9824446~Viral Infect…			KW-0256~Endoplasmic reticulum,KW-0333~Golgi apparatus,KW-0472~Membrane,KW-0963~Cytoplasm,KW-0968~Cytoplasmic vesicle,KW-1003~Cell membrane,	KW-0225~Disease variant,	KW-0677~Repeat,KW-0732~Signal,KW-0812~Transmembrane,KW-1133~Transmembrane helix,		KW-0675~Receptor,	KW-0325~Glycoprotein,KW-1015~Disulfide bond,	CARBOHYD:N-linked (GlcNAc...) asparagine,DOMAIN:Fibronectin type-III,DOMAIN:Fibronectin type-III 1,DOMAIN:Fibronectin type-III 2,MOTIF:Dileucine internalization motif,MUTAGEN:I->A: Does not affect accumulation on the cell membrane.,MUTAGEN:L->A: Leads to small increase in accumulation on the cell membrane.,MUTAGEN:LI->AA: Leads to overaccumulation on the cell membrane. Enhances function.,MUTAGEN:…	WP4197:Immune response to tuberculosis,WP4341:Non genomic actions of 1 25 dihydroxyvitamin D3,WP4494:Selective expression of chemokine receptors during T cell polarization,WP4538:Regulatory circuits of STAT3 signaling,WP4558:Interferon mediated signaling,WP5083:Neuroinflammation and glutamatergic signaling,WP5358:JAK STAT signaling in the regulation of beta cells,WP5434:Cancer pathways,WP5473:Cyt…
hsa_circRNA_406225	ASCRP3001429	chr3	exonic	TAMM41	TAMM41	TAM41 mitochondrial translocator assembly and maintenance homolog(TAMM41)				3p25.2,			Predicted to enable phosphatidate cytidylyltransferase activity. Predicted to be involved in CDP-diacylglycerol biosynthetic process and cardiolipin biosynthetic process. Is active in mitochondrion. Implicated in combined oxidative phosphorylation deficiency 56. [provided by Alliance of Genome Resources, Mar 2025],	GO:0016024~CDP-diacylglycerol biosynthetic process,GO:0032049~cardiolipin biosynthetic process,	GO:0005739~mitochondrion,GO:0005743~mitochondrial inner membrane,GO:0031314~extrinsic component of mitochondrial inner membrane,	GO:0004605~phosphatidate cytidylyltransferase activity,GO:0005515~protein binding,	IPR015222:Tam41,		620139~Combined oxidative phosphorylation deficiency 56,	PIRSF028840:Mmp37,			KW-0443~Lipid metabolism,KW-0444~Lipid biosynthesis,KW-0594~Phospholipid biosynthesis,KW-1208~Phospholipid metabolism,	KW-0472~Membrane,KW-0496~Mitochondrion,KW-0999~Mitochondrion inner membrane,	KW-1274~Primary mitochondrial disease,		KW-0460~Magnesium,	KW-0548~Nucleotidyltransferase,KW-0808~Transferase,
hsa_circRNA_406790	ASCRP3004233	chr6	exonic	ZNF451	ZNF451	zinc finger protein 451(ZNF451)				6p12.1,	4173:minichromosome maintenance complex component 4(MCM4),7329:ubiquitin conjugating enzyme E2 I(UBE2I),		Enables SUMO ligase activity; transcription corepressor activity; and transcription regulator inhibitor activity. Involved in negative regulation of transcription initiation by RNA polymerase II; negative regulation of transforming growth factor beta receptor signaling pathway; and protein sumoylation. Located in PML body. [provided by Alliance of Genome Resources, Mar 2025],	GO:0016925~protein sumoylation,GO:0030512~negative regulation of transforming growth factor beta receptor signaling pathway,GO:0060633~negative regulation of transcription initiation by RNA polymerase II,	GO:0005634~nucleus,GO:0016020~membrane,GO:0016605~PML body,	GO:0000981~DNA-binding transcription factor activity, RNA polymerase II-specific,GO:0003714~transcription corepressor activity,GO:0005515~protein binding,GO:0008270~zinc ion binding,GO:0043565~sequence-specific DNA binding,GO:0046872~metal ion binding,GO:0061665~SUMO ligase activity,GO:0140416~transcription regulator inhibitor activity,	IPR013087:Znf_C2H2_type,IPR041192:PIN_11,					SM00355:ZnF_C2H2,	KW-0804~Transcription,KW-0805~Transcription regulation,KW-0833~Ubl conjugation pathway,	KW-0472~Membrane,KW-0539~Nucleus,		KW-0677~Repeat,KW-0812~Transmembrane,KW-0863~Zinc-finger,KW-1133~Transmembrane helix,	KW-0479~Metal-binding,KW-0862~Zinc,	KW-0808~Transferase,	KW-0488~Methylation,KW-0597~Phosphoprotein,KW-0832~Ubl conjugation,KW-1017~Isopeptide bond,	COMPBIAS:Polar residues,CROSSLNK:Glycyl lysine isopeptide (Lys-Gly) (interchain with G-Cter in SUMO1); alternate,CROSSLNK:Glycyl lysine isopeptide (Lys-Gly) (interchain with G-Cter in SUMO2),CROSSLNK:Glycyl lysine isopeptide (Lys-Gly) (interchain with G-Cter in SUMO2); alternate,DOMAIN:C2H2-type,DOMAIN:ZNF451 PIN-like,MOTIF:PLRP,MUTAGEN:G->E: Mildly reduces E3 SUMO-protein ligase activity.,MUTAGE…
hsa_circRNA_103444	ASCRP3012915	chr3	exonic	GSK3B	GSK3B	glycogen synthase kinase 3 beta(GSK3B)	90.IB_and-cat-Arm_processing_of_Ci,	h_alkPathway:ALK in cardiac myocytes,h_eif2Pathway:Regulation of eIF2,h_g1Pathway:Cell Cycle: G1/S Check Point ,H_gsk3Pathway:Inactivation of Gsk3 by AKT causes accumulation of b-catenin in Alveolar Macrophages,h_hesPathway:Segmentation Clock,h_igf1mtorPathway:Skeletal muscle hypertrophy is regulated via AKT/mTOR pathway,h_nfatPathway:NFAT and Hypertrophy of the heart (Transcription in the broken…		3q13.33,	153090:DAB2 interacting protein(DAB2IP),207:AKT serine/threonine kinase 1(AKT1),22873:DAZ interacting zinc finger protein 1(DZIP1),4609:MYC proto-oncogene, bHLH transcription factor(MYC),5481:peptidylprolyl isomerase D(PPID),581:BCL2 associated X, apoptosis regulator(BAX),64845:gephyrin(Gphn),66573:DAZ interacting protein 1(Dzip1),8312:axin 1(AXIN1),	DB01356~Lithium cation,DB01772~3-[3-(2,3-Dihydroxy-Propylamino)-Phenyl]-4-(5-Fluoro-1-Methyl-1h-Indol-3-Yl)-Pyrrole-2,5-Dione,DB01793~SB-409513,DB01950~AR-AO-14418,DB02010~Staurosporine,DB02052~Indirubin-3'-monoxime,DB03444~6-bromoindirubin-3'-oxime,DB04014~Alsterpaullone,DB04395~Phosphoaminophosphonic Acid-Adenylate Ester,DB07014~2-(1,3-benzodioxol-5-yl)-5-[(3-fluoro-4-methoxybenzyl)sulfanyl]-1,…	The protein encoded by this gene is a serine-threonine kinase belonging to the glycogen synthase kinase subfamily. It is a negative regulator of glucose homeostasis and is involved in energy metabolism, inflammation, ER-stress, mitochondrial dysfunction, and apoptotic pathways. Defects in this gene have been associated with Parkinson disease and Alzheimer disease. [provided by RefSeq, Aug 2017],	GO:0001837~epithelial to mesenchymal transition,GO:0001954~positive regulation of cell-matrix adhesion,GO:0003170~heart valve development,GO:0005977~glycogen metabolic process,GO:0006338~chromatin remodeling,GO:0006468~protein phosphorylation,GO:0006983~ER overload response,GO:0007005~mitochondrion organization,GO:0007212~G protein-coupled dopamine receptor signaling pathway,GO:0007399~nervous sy…	GO:0005634~nucleus,GO:0005654~nucleoplasm,GO:0005737~cytoplasm,GO:0005739~mitochondrion,GO:0005813~centrosome,GO:0005829~cytosol,GO:0005886~plasma membrane,GO:0030424~axon,GO:0030425~dendrite,GO:0030877~beta-catenin destruction complex,GO:0098793~presynapse,GO:0098794~postsynapse,GO:0098978~glutamatergic synapse,GO:1990909~Wnt signalosome,	GO:0002020~protease binding,GO:0002039~p53 binding,GO:0004672~protein kinase activity,GO:0004674~protein serine/threonine kinase activity,GO:0004676~3-phosphoinositide-dependent protein kinase activity,GO:0004677~DNA-dependent protein kinase activity,GO:0004679~AMP-activated protein kinase activity,GO:0004694~eukaryotic translation initiation factor 2alpha kinase activity,GO:0004711~ribosomal pro…	IPR000719:Prot_kinase_dom,IPR008271:Ser/Thr_kinase_AS,IPR011009:Kinase-like_dom_sf,IPR017441:Protein_kinase_ATP_BS,IPR039192:STKc_GSK3,IPR050591:GSK-3,	hsa01521:EGFR tyrosine kinase inhibitor resistance,hsa04012:ErbB signaling pathway,hsa04062:Chemokine signaling pathway,hsa04110:Cell cycle,hsa04150:mTOR signaling pathway,hsa04151:PI3K-Akt signaling pathway,hsa04310:Wnt signaling pathway,hsa04340:Hedgehog signaling pathway,hsa04360:Axon guidance,hsa04390:Hippo signaling pathway,hsa04510:Focal adhesion,hsa04550:Signaling pathways regulating pluri…			R-HSA-1257604~PIP3 activates AKT signaling,R-HSA-1266738~Developmental Biology,R-HSA-162582~Signal Transduction,R-HSA-1640170~Cell Cycle,R-HSA-1643685~Disease,R-HSA-195253~Degradation of beta-catenin by the destruction complex,R-HSA-195721~Signaling by WNT,R-HSA-196299~Beta-catenin phosphorylation cascade,R-HSA-198323~AKT phosphorylates targets in the cytosol,R-HSA-201681~TCF dependent signaling …	SM00220:S_TKc,	KW-0090~Biological rhythms,KW-0119~Carbohydrate metabolism,KW-0221~Differentiation,KW-0321~Glycogen metabolism,KW-0524~Neurogenesis,KW-0879~Wnt signaling pathway,	KW-0472~Membrane,KW-0539~Nucleus,KW-0963~Cytoplasm,KW-1003~Cell membrane,	KW-0026~Alzheimer disease,KW-0219~Diabetes mellitus,	KW-0732~Signal,KW-0812~Transmembrane,KW-1133~Transmembrane helix,	KW-0067~ATP-binding,KW-0547~Nucleotide-binding,	KW-0217~Developmental protein,KW-0418~Kinase,KW-0723~Serine/threonine-protein kinase,KW-0734~Signal transduction inhibitor,KW-0808~Transferase,KW-9996~Developmental protein,	KW-0013~ADP-ribosylation,KW-0449~Lipoprotein,KW-0564~Palmitate,KW-0597~Phosphoprotein,	ACT_SITE:Proton acceptor,COMPBIAS:Basic and acidic residues,COMPBIAS:Polar residues,DOMAIN:Protein kinase,LIPID:S-palmitoyl cysteine,MUTAGEN:C->A: Significantly reduced palmitoylation.,MUTAGEN:KK->AA: Abolished serine/threonine-protein kinase activity.,MUTAGEN:L->A: Abolishes activity toward AXIN1.,MUTAGEN:R->A: Prevents the phosphorylation of phosphate-primed glycogen synthase.,MUTAGEN:S->A: Los…	WP127:IL5 signaling,WP138:Androgen receptor signaling,WP1541:Energy metabolism,WP1544:MicroRNAs in cardiomyocyte hypertrophy,WP179:Cell cycle,WP2034:Leptin signaling,WP2036:TNF related weak inducer of apoptosis TWEAK signaling,WP2037:Prolactin signaling,WP2038:Microtubule cytoskeleton regulation,WP205:IL7 signaling,WP2059:Alzheimer 39 s disease and miRNA effects,WP2064:Neural crest differentiatio…
hsa_circRNA_055440	ASCRP3006072	chr2	exonic	USP39	USP39	ubiquitin specific peptidase 39(USP39)				2p11.2,			Predicted to enable cysteine-type deubiquitinase activity and zinc ion binding activity. Involved in spliceosomal complex assembly. Located in nucleoplasm. Part of U4/U6 x U5 tri-snRNP complex. [provided by Alliance of Genome Resources, Mar 2025],	GO:0000245~spliceosomal complex assembly,GO:0000398~mRNA splicing, via spliceosome,GO:0006397~mRNA processing,GO:0008380~RNA splicing,GO:0016579~protein deubiquitination,GO:0051301~cell division,	GO:0005634~nucleus,GO:0005654~nucleoplasm,GO:0005681~spliceosomal complex,GO:0046540~U4/U6 x U5 tri-snRNP complex,	GO:0004843~cysteine-type deubiquitinase activity,GO:0005515~protein binding,GO:0008270~zinc ion binding,GO:0016787~hydrolase activity,	IPR001394:Peptidase_C19_UCH,IPR001607:Znf_UBP,IPR013083:Znf_RING/FYVE/PHD,IPR028889:USP_dom,IPR033809:USP39,IPR038765:Papain-like_cys_pep_sf,IPR050185:Ub_carboxyl-term_hydrolase,	hsa03040:Spliceosome,			R-HSA-72163~mRNA Splicing - Major Pathway,R-HSA-72172~mRNA Splicing,R-HSA-72203~Processing of Capped Intron-Containing Pre-mRNA,R-HSA-8953854~Metabolism of RNA,	SM00290:ZnF_UBP,	KW-0131~Cell cycle,KW-0132~Cell division,KW-0507~mRNA processing,KW-0508~mRNA splicing,KW-0833~Ubl conjugation pathway,	KW-0539~Nucleus,KW-0747~Spliceosome,		KW-0863~Zinc-finger,	KW-0479~Metal-binding,KW-0862~Zinc,	KW-0378~Hydrolase,	KW-0597~Phosphoprotein,KW-0832~Ubl conjugation,KW-1017~Isopeptide bond,	COMPBIAS:Basic and acidic residues,CROSSLNK:Glycyl lysine isopeptide (Lys-Gly) (interchain with G-Cter in SUMO2),DOMAIN:UBP-type,DOMAIN:USP,MUTAGEN:C->A: Complete loss of CHK2 and NFKBIA deubiquitination.,REGION:Disordered,ZN_FING:UBP-type; degenerate,
hsa_circRNA_401351	ASCRP3005368	chr15	exonic	SNURF-SNRPN
hsa_circRNA_066869	ASCRP3000125	chr3	sense overlapping	TMEM39A	TMEM39A	transmembrane protein 39A(TMEM39A)				3q13.33,			Involved in negative regulation of autophagosome assembly; negative regulation of autophagosome maturation; and positive regulation of viral genome replication. Located in endoplasmic reticulum membrane. [provided by Alliance of Genome Resources, Mar 2025],	GO:0006914~autophagy,GO:0045070~positive regulation of viral genome replication,GO:1901097~negative regulation of autophagosome maturation,GO:1902902~negative regulation of autophagosome assembly,	GO:0005789~endoplasmic reticulum membrane,GO:0016020~membrane,	GO:0005515~protein binding,	IPR019397:Uncharacterised_TMEM39,						KW-0072~Autophagy,	KW-0256~Endoplasmic reticulum,KW-0472~Membrane,		KW-0812~Transmembrane,KW-1133~Transmembrane helix,			KW-0325~Glycoprotein,	CARBOHYD:N-linked (GlcNAc...) asparagine,COMPBIAS:Polar residues,REGION:Disordered,TRANSMEM:Helical,
hsa_circRNA_002368	ASCRP3001631	chr17	exonic	UBE2G1	UBE2G1	ubiquitin conjugating enzyme E2 G1(UBE2G1)		h_parkinPathway:Role of Parkin in the Ubiquitin-Proteasomal Pathway,		17p13.2,			The modification of proteins with ubiquitin is an important cellular mechanism for targeting abnormal or short-lived proteins for degradation. Ubiquitination involves at least three classes of enzymes: ubiquitin-activating enzymes, or E1s, ubiquitin-conjugating enzymes, or E2s, and ubiquitin-protein ligases, or E3s. This gene encodes a member of the E2 ubiquitin-conjugating enzyme family and cata…	GO:0000209~protein polyubiquitination,GO:0006511~ubiquitin-dependent protein catabolic process,GO:0032446~protein modification by small protein conjugation,GO:0043161~proteasome-mediated ubiquitin-dependent protein catabolic process,GO:0070534~protein K63-linked ubiquitination,GO:0070936~protein K48-linked ubiquitination,	GO:0005829~cytosol,GO:0070062~extracellular exosome,	GO:0004842~ubiquitin-protein transferase activity,GO:0005515~protein binding,GO:0005524~ATP binding,GO:0019787~ubiquitin-like protein transferase activity,GO:0031625~ubiquitin protein ligase binding,GO:0061631~ubiquitin conjugating enzyme activity,	IPR000608:UBQ-conjugat_E2,IPR016135:UBQ-conjugating_enzyme/RWD,IPR023313:UBQ-conjugating_AS,IPR050113:Ub_conjugating_enzyme,	hsa04120:Ubiquitin mediated proteolysis,hsa04141:Protein processing in endoplasmic reticulum,hsa05012:Parkinson disease,hsa05022:Pathways of neurodegeneration - multiple diseases,			R-HSA-1280218~Adaptive Immune System,R-HSA-168256~Immune System,R-HSA-392499~Metabolism of proteins,R-HSA-597592~Post-translational protein modification,R-HSA-8852135~Protein ubiquitination,R-HSA-8866652~Synthesis of active ubiquitin: roles of E1 and E2 enzymes,R-HSA-983168~Antigen processing: Ubiquitination & Proteasome degradation,R-HSA-983169~Class I MHC mediated antigen processing & presentat…	SM00212:UBCc,	KW-0833~Ubl conjugation pathway,				KW-0067~ATP-binding,KW-0547~Nucleotide-binding,	KW-0808~Transferase,	KW-0007~Acetylation,KW-0832~Ubl conjugation,	ACT_SITE:Glycyl thioester intermediate,DOMAIN:UBC core,	WP2359:Parkin ubiquitin proteasomal system pathway,WP2371:Parkinson 39 s disease pathway,
hsa_circRNA_101000	ASCRP3008058	chr12	exonic	ITFG2	ITFG2	integrin alpha FG-GAP repeat containing 2(ITFG2)				12p13.33,			Involved in cellular response to amino acid starvation; cellular response to glucose starvation; and negative regulation of TORC1 signaling. Located in Golgi apparatus and lysosomal membrane. Part of KICSTOR complex. [provided by Alliance of Genome Resources, Mar 2025],	GO:0002314~germinal center B cell differentiation,GO:0007229~integrin-mediated signaling pathway,GO:0032006~regulation of TOR signaling,GO:0034198~cellular response to amino acid starvation,GO:0042149~cellular response to glucose starvation,GO:1904262~negative regulation of TORC1 signaling,	GO:0005654~nucleoplasm,GO:0005765~lysosomal membrane,GO:0005794~Golgi apparatus,GO:0005829~cytosol,GO:0043231~intracellular membrane-bounded organelle,GO:0140007~KICSTOR complex,	GO:0005515~protein binding,	IPR028994:Integrin_alpha_N,IPR031793:KICSTOR_ITFG2,IPR036322:WD40_repeat_dom_sf,				R-HSA-2262752~Cellular responses to stress,R-HSA-8953897~Cellular responses to stimuli,R-HSA-9639288~Amino acids regulate mTORC1,R-HSA-9711097~Cellular response to starvation,			KW-0458~Lysosome,KW-0472~Membrane,		KW-0677~Repeat,		KW-0401~Integrin,	KW-0597~Phosphoprotein,	REGION:Disordered,REPEAT:FG-GAP 1; atypical,REPEAT:FG-GAP 2; atypical,
hsa_circRNA_405443	ASCRP3010200	chr16	intronic	NDE1	NDE1	nudE neurodevelopment protein 1(NDE1)				16p13.11,			This gene encodes a member of the nuclear distribution E (NudE) family of proteins. The encoded protein is localized at the centrosome and interacts with other centrosome components as part of a multiprotein complex that regulates dynein function. This protein plays an essential role in microtubule organization, mitosis and neuronal migration. Mutations in this gene cause lissencephaly 4, a disor…	GO:0000132~establishment of mitotic spindle orientation,GO:0001764~neuron migration,GO:0007020~microtubule nucleation,GO:0007059~chromosome segregation,GO:0007100~mitotic centrosome separation,GO:0007399~nervous system development,GO:0007405~neuroblast proliferation,GO:0016477~cell migration,GO:0021987~cerebral cortex development,GO:0047496~vesicle transport along microtubule,GO:0051298~centrosom…	GO:0000776~kinetochore,GO:0005737~cytoplasm,GO:0005813~centrosome,GO:0005819~spindle,GO:0005829~cytosol,GO:0005871~kinesin complex,GO:0005874~microtubule,GO:0016020~membrane,GO:0031616~spindle pole centrosome,GO:0032154~cleavage furrow,GO:0045202~synapse,	GO:0005515~protein binding,GO:0008017~microtubule binding,GO:0042802~identical protein binding,	IPR006964:NUDE_dom,IPR033494:NUDE,		605013~Microhydranencephaly,614019~Lissencephaly 4 (with microcephaly),		R-HSA-141424~Amplification of signal from the kinetochores,R-HSA-141444~Amplification of signal from unattached kinetochores via a MAD2 inhibitory signal,R-HSA-162582~Signal Transduction,R-HSA-1640170~Cell Cycle,R-HSA-1852241~Organelle biogenesis and maintenance,R-HSA-194315~Signaling by Rho GTPases,R-HSA-195258~RHO GTPase Effectors,R-HSA-2467813~Separation of Sister Chromatids,R-HSA-2500257~Reso…		KW-0131~Cell cycle,KW-0132~Cell division,KW-0221~Differentiation,KW-0498~Mitosis,KW-0524~Neurogenesis,	KW-0137~Centromere,KW-0158~Chromosome,KW-0206~Cytoskeleton,KW-0493~Microtubule,KW-0963~Cytoplasm,KW-0995~Kinetochore,	KW-0451~Lissencephaly,	KW-0175~Coiled coil,		KW-0217~Developmental protein,KW-9996~Developmental protein,	KW-0449~Lipoprotein,KW-0564~Palmitate,KW-0597~Phosphoprotein,	COMPBIAS:Basic and acidic residues,COMPBIAS:Polar residues,DOMAIN:NUDE,LIPID:S-palmitoyl cysteine; by ZDHHC2, ZDHHC3 and ZDHHC7,MUTAGEN:S->A: Retained on spindle poles during mitosis, no loss of phosphorylation in vivo and increased ZNF365-binding; when associated with V-191; V-215; V-228; V-243 and V-246.,MUTAGEN:S->E: Loss of centrosomal localization and reduced ZNF365-binding; when associated …	WP5502:16p13 11 copy number variation syndrome ,
hsa_circRNA_104757	ASCRP3007869	chr9	exonic	UBAP2	UBAP2	ubiquitin associated protein 2(UBAP2)				9p13.3,			The protein encoded by this gene contains a UBA (ubiquitin associated) domain, which is characteristic of proteins that function in the ubiquitination pathway. This gene may show increased expression in the adrenal gland and lymphatic tissues. Alternative splicing results in multiple transcript variants. [provided by RefSeq, Sep 2013],	GO:0010468~regulation of gene expression,	GO:0000932~P-body,GO:0005634~nucleus,GO:0005694~chromosome,GO:0005737~cytoplasm,	GO:0003723~RNA binding,GO:0005515~protein binding,GO:0045296~cadherin binding,	IPR009060:UBA-like_sf,IPR015940:UBA,IPR022166:UBAP2/Lig,IPR051833:TC-DDR_regulator,					SM00165:UBA,		KW-0158~Chromosome,KW-0539~Nucleus,KW-0963~Cytoplasm,		KW-0175~Coiled coil,			KW-0488~Methylation,KW-0597~Phosphoprotein,	COMPBIAS:Acidic residues,COMPBIAS:Basic and acidic residues,COMPBIAS:Basic residues,COMPBIAS:Polar residues,COMPBIAS:Pro residues,DOMAIN:UBA,REGION:Disordered,
hsa_circRNA_023461	ASCRP3010264	chr11	exonic	ARAP1	ARAP1	ArfGAP with RhoGAP domain, ankyrin repeat and PH domain 1(ARAP1)		h_arapPathway:ADP-Ribosylation Factor,		11q13.4,			The protein encoded by this gene contains SAM, ARF-GAP, RHO-GAP, ankyrin repeat, RAS-associating, and pleckstrin homology (PH) domains. In vitro, this protein displays RHO-GAP and phosphatidylinositol (3,4,5) trisphosphate (PIP3)-dependent ARF-GAP activity. The encoded protein associates with the Golgi, and the ARF-GAP activity mediates changes in the Golgi and the formation of filopodia. It is t…	GO:0001921~positive regulation of receptor recycling,GO:0002090~regulation of receptor internalization,GO:0007015~actin filament organization,GO:0007165~signal transduction,GO:0008360~regulation of cell shape,GO:0031344~regulation of cell projection organization,GO:0032956~regulation of actin cytoskeleton organization,GO:0043547~positive regulation of GTPase activity,GO:0045124~regulation of bone…	GO:0002102~podosome,GO:0005654~nucleoplasm,GO:0005737~cytoplasm,GO:0005769~early endosome,GO:0005771~multivesicular body,GO:0005794~Golgi apparatus,GO:0005802~trans-Golgi network,GO:0005829~cytosol,GO:0005886~plasma membrane,GO:0019897~extrinsic component of plasma membrane,GO:0032580~Golgi cisterna membrane,GO:0043231~intracellular membrane-bounded organelle,	GO:0005096~GTPase activator activity,GO:0005515~protein binding,GO:0005547~phosphatidylinositol-3,4,5-trisphosphate binding,GO:0008270~zinc ion binding,GO:0031702~type 1 angiotensin receptor binding,GO:0046872~metal ion binding,	IPR000159:RA_dom,IPR000198:RhoGAP_dom,IPR001164:ArfGAP_dom,IPR001660:SAM,IPR001849:PH_domain,IPR008936:Rho_GTPase_activation_prot,IPR011993:PH-like_dom_sf,IPR013761:SAM/pointed_sf,IPR037278:ARFGAP/RecO,IPR037858:RhoGAP_ARAP,IPR038508:ArfGAP_dom_sf,IPR052227:Arf-Rho-GAP_ANK-PH_domain,	hsa04144:Endocytosis,			R-HSA-162582~Signal Transduction,R-HSA-194315~Signaling by Rho GTPases,R-HSA-8848021~Signaling by PTK6,R-HSA-8849469~PTK6 Regulates RTKs and Their Effectors AKT1 and DOK1,R-HSA-8980692~RHOA GTPase cycle,R-HSA-9006927~Signaling by Non-Receptor Tyrosine Kinases,R-HSA-9012999~RHO GTPase cycle,R-HSA-9013148~CDC42 GTPase cycle,R-HSA-9013149~RAC1 GTPase cycle,R-HSA-9716542~Signaling by Rho GTPases, Mir…	SM00105:ArfGap,SM00233:PH,SM00324:RhoGAP,SM00454:SAM,		KW-0333~Golgi apparatus,KW-0472~Membrane,KW-0963~Cytoplasm,KW-1003~Cell membrane,		KW-0677~Repeat,KW-0863~Zinc-finger,	KW-0479~Metal-binding,KW-0862~Zinc,	KW-0343~GTPase activation,	KW-0597~Phosphoprotein,	COMPBIAS:Acidic residues,COMPBIAS:Pro residues,DOMAIN:Arf-GAP,DOMAIN:PH,DOMAIN:PH 1,DOMAIN:PH 2,DOMAIN:PH 3,DOMAIN:PH 4,DOMAIN:Ras-associating,DOMAIN:Rho-GAP,DOMAIN:SAM,REGION:Disordered,ZN_FING:C4-type,
hsa_circRNA_059914	ASCRP3008084	chr20	exonic	AHCY	AHCY	adenosylhomocysteinase(AHCY)				20q11.22,	150274:HscB mitochondrial iron-sulfur cluster cochaperone(HSCB),	DB03216~(1'R,2'S)-9-(2-Hydroxy-3'-Keto-Cyclopenten-1-yl)Adenine,DB03273~3'-Oxo-Adenosine,DB03769~D-Eritadenine,DB09130~Copper,	S-adenosylhomocysteine hydrolase belongs to the adenosylhomocysteinase family. It catalyzes the reversible hydrolysis of S-adenosylhomocysteine (AdoHcy) to adenosine (Ado) and L-homocysteine (Hcy). Thus, it regulates the intracellular S-adenosylhomocysteine (SAH) concentration thought to be important for transmethylation reactions. Deficiency in this protein is one of the different causes of hype…	GO:0006730~one-carbon metabolic process,GO:0033353~S-adenosylmethionine cycle,	GO:0005634~nucleus,GO:0005783~endoplasmic reticulum,GO:0005829~cytosol,GO:0042470~melanosome,GO:0070062~extracellular exosome,	GO:0004013~adenosylhomocysteinase activity,GO:0005515~protein binding,GO:0016787~hydrolase activity,	IPR000043:Adenosylhomocysteinase-like,IPR015878:Ado_hCys_hydrolase_NAD-bd,IPR020082:S-Ado-L-homoCys_hydrolase_CS,IPR036291:NAD(P)-bd_dom_sf,IPR042172:Adenosylhomocyst_ase-like_sf,	hsa00270:Cysteine and methionine metabolism,hsa00670:One carbon pool by folate,hsa01100:Metabolic pathways,	613752~Hypermethioninemia with deficiency of S-adenosylhomocysteine hydrolase,	PIRSF001109:Ad_hcy_hydrolase,	R-HSA-1430728~Metabolism,R-HSA-156580~Phase II - Conjugation of compounds,R-HSA-156581~Methylation,R-HSA-1614635~Sulfur amino acid metabolism,R-HSA-1643685~Disease,R-HSA-211859~Biological oxidations,R-HSA-2408508~Metabolism of ingested SeMet, Sec, MeSec into H2Se,R-HSA-2408522~Selenoamino acid metabolism,R-HSA-5578997~Defective AHCY causes HMAHCHD,R-HSA-5579029~Metabolic disorders of biological o…	SM00996:AdoHcyase,SM00997:AdoHcyase_NAD,	KW-0554~One-carbon metabolism,	KW-0256~Endoplasmic reticulum,KW-0539~Nucleus,KW-0963~Cytoplasm,	KW-0225~Disease variant,		KW-0186~Copper,KW-0520~NAD,	KW-0378~Hydrolase,	KW-0007~Acetylation,KW-0379~Hydroxylation,KW-0597~Phosphoprotein,	DOMAIN:S-adenosyl-L-homocysteine hydrolase NAD binding,MUTAGEN:A->V: Decreased adenosylhomocysteinase activity; when associated with S-84.,MUTAGEN:E->L: Slightly reduced adenosylhomocysteinase activity.,MUTAGEN:Missing: Affects nuclear-cytoplasmic protein distribution resulting in increased protein amount in the nucleus.,MUTAGEN:T->A: Severely decreased adenosylhomocysteinase activity.,MUTAGEN:T-…	WP176:Folate metabolism,WP2333:Trans sulfuration pathway,WP241:One carbon metabolism,WP2525:Trans sulfuration one carbon metabolism and related pathways,WP3580:Methionine de novo and salvage pathway,WP3591:Sleep regulation,WP3594:Circadian rhythm genes,WP3996:Ethanol effects on histone modifications,WP4292:Methionine metabolism leading to sulfur amino acids and related disorders,WP4504:Cysteine a…
hsa_circRNA_004225	ASCRP3011351	chr3	exonic	GSK3B	GSK3B	glycogen synthase kinase 3 beta(GSK3B)	90.IB_and-cat-Arm_processing_of_Ci,	h_alkPathway:ALK in cardiac myocytes,h_eif2Pathway:Regulation of eIF2,h_g1Pathway:Cell Cycle: G1/S Check Point ,H_gsk3Pathway:Inactivation of Gsk3 by AKT causes accumulation of b-catenin in Alveolar Macrophages,h_hesPathway:Segmentation Clock,h_igf1mtorPathway:Skeletal muscle hypertrophy is regulated via AKT/mTOR pathway,h_nfatPathway:NFAT and Hypertrophy of the heart (Transcription in the broken…		3q13.33,	153090:DAB2 interacting protein(DAB2IP),207:AKT serine/threonine kinase 1(AKT1),22873:DAZ interacting zinc finger protein 1(DZIP1),4609:MYC proto-oncogene, bHLH transcription factor(MYC),5481:peptidylprolyl isomerase D(PPID),581:BCL2 associated X, apoptosis regulator(BAX),64845:gephyrin(Gphn),66573:DAZ interacting protein 1(Dzip1),8312:axin 1(AXIN1),	DB01356~Lithium cation,DB01772~3-[3-(2,3-Dihydroxy-Propylamino)-Phenyl]-4-(5-Fluoro-1-Methyl-1h-Indol-3-Yl)-Pyrrole-2,5-Dione,DB01793~SB-409513,DB01950~AR-AO-14418,DB02010~Staurosporine,DB02052~Indirubin-3'-monoxime,DB03444~6-bromoindirubin-3'-oxime,DB04014~Alsterpaullone,DB04395~Phosphoaminophosphonic Acid-Adenylate Ester,DB07014~2-(1,3-benzodioxol-5-yl)-5-[(3-fluoro-4-methoxybenzyl)sulfanyl]-1,…	The protein encoded by this gene is a serine-threonine kinase belonging to the glycogen synthase kinase subfamily. It is a negative regulator of glucose homeostasis and is involved in energy metabolism, inflammation, ER-stress, mitochondrial dysfunction, and apoptotic pathways. Defects in this gene have been associated with Parkinson disease and Alzheimer disease. [provided by RefSeq, Aug 2017],	GO:0001837~epithelial to mesenchymal transition,GO:0001954~positive regulation of cell-matrix adhesion,GO:0003170~heart valve development,GO:0005977~glycogen metabolic process,GO:0006338~chromatin remodeling,GO:0006468~protein phosphorylation,GO:0006983~ER overload response,GO:0007005~mitochondrion organization,GO:0007212~G protein-coupled dopamine receptor signaling pathway,GO:0007399~nervous sy…	GO:0005634~nucleus,GO:0005654~nucleoplasm,GO:0005737~cytoplasm,GO:0005739~mitochondrion,GO:0005813~centrosome,GO:0005829~cytosol,GO:0005886~plasma membrane,GO:0030424~axon,GO:0030425~dendrite,GO:0030877~beta-catenin destruction complex,GO:0098793~presynapse,GO:0098794~postsynapse,GO:0098978~glutamatergic synapse,GO:1990909~Wnt signalosome,	GO:0002020~protease binding,GO:0002039~p53 binding,GO:0004672~protein kinase activity,GO:0004674~protein serine/threonine kinase activity,GO:0004676~3-phosphoinositide-dependent protein kinase activity,GO:0004677~DNA-dependent protein kinase activity,GO:0004679~AMP-activated protein kinase activity,GO:0004694~eukaryotic translation initiation factor 2alpha kinase activity,GO:0004711~ribosomal pro…	IPR000719:Prot_kinase_dom,IPR008271:Ser/Thr_kinase_AS,IPR011009:Kinase-like_dom_sf,IPR017441:Protein_kinase_ATP_BS,IPR039192:STKc_GSK3,IPR050591:GSK-3,	hsa01521:EGFR tyrosine kinase inhibitor resistance,hsa04012:ErbB signaling pathway,hsa04062:Chemokine signaling pathway,hsa04110:Cell cycle,hsa04150:mTOR signaling pathway,hsa04151:PI3K-Akt signaling pathway,hsa04310:Wnt signaling pathway,hsa04340:Hedgehog signaling pathway,hsa04360:Axon guidance,hsa04390:Hippo signaling pathway,hsa04510:Focal adhesion,hsa04550:Signaling pathways regulating pluri…			R-HSA-1257604~PIP3 activates AKT signaling,R-HSA-1266738~Developmental Biology,R-HSA-162582~Signal Transduction,R-HSA-1640170~Cell Cycle,R-HSA-1643685~Disease,R-HSA-195253~Degradation of beta-catenin by the destruction complex,R-HSA-195721~Signaling by WNT,R-HSA-196299~Beta-catenin phosphorylation cascade,R-HSA-198323~AKT phosphorylates targets in the cytosol,R-HSA-201681~TCF dependent signaling …	SM00220:S_TKc,	KW-0090~Biological rhythms,KW-0119~Carbohydrate metabolism,KW-0221~Differentiation,KW-0321~Glycogen metabolism,KW-0524~Neurogenesis,KW-0879~Wnt signaling pathway,	KW-0472~Membrane,KW-0539~Nucleus,KW-0963~Cytoplasm,KW-1003~Cell membrane,	KW-0026~Alzheimer disease,KW-0219~Diabetes mellitus,	KW-0732~Signal,KW-0812~Transmembrane,KW-1133~Transmembrane helix,	KW-0067~ATP-binding,KW-0547~Nucleotide-binding,	KW-0217~Developmental protein,KW-0418~Kinase,KW-0723~Serine/threonine-protein kinase,KW-0734~Signal transduction inhibitor,KW-0808~Transferase,KW-9996~Developmental protein,	KW-0013~ADP-ribosylation,KW-0449~Lipoprotein,KW-0564~Palmitate,KW-0597~Phosphoprotein,	ACT_SITE:Proton acceptor,COMPBIAS:Basic and acidic residues,COMPBIAS:Polar residues,DOMAIN:Protein kinase,LIPID:S-palmitoyl cysteine,MUTAGEN:C->A: Significantly reduced palmitoylation.,MUTAGEN:KK->AA: Abolished serine/threonine-protein kinase activity.,MUTAGEN:L->A: Abolishes activity toward AXIN1.,MUTAGEN:R->A: Prevents the phosphorylation of phosphate-primed glycogen synthase.,MUTAGEN:S->A: Los…	WP127:IL5 signaling,WP138:Androgen receptor signaling,WP1541:Energy metabolism,WP1544:MicroRNAs in cardiomyocyte hypertrophy,WP179:Cell cycle,WP2034:Leptin signaling,WP2036:TNF related weak inducer of apoptosis TWEAK signaling,WP2037:Prolactin signaling,WP2038:Microtubule cytoskeleton regulation,WP205:IL7 signaling,WP2059:Alzheimer 39 s disease and miRNA effects,WP2064:Neural crest differentiatio…
hsa_circRNA_000881	ASCRP3010445	chr17	intronic	MSI2	MSI2	musashi RNA binding protein 2(MSI2)				17q22,			This gene encodes an RNA-binding protein that is a member of the Musashi protein family. The encoded protein is transcriptional regulator that targets genes involved in development and cell cycle regulation. Mutations in this gene are associated with poor prognosis in certain types of cancers. This gene has also been shown to be rearranged in certain cancer cells. [provided by RefSeq, Apr 2016],	GO:0006417~regulation of translation,GO:0007417~central nervous system development,GO:0048864~stem cell development,	GO:0005737~cytoplasm,GO:0005829~cytosol,GO:0043231~intracellular membrane-bounded organelle,	GO:0003723~RNA binding,GO:0003729~mRNA binding,GO:0005515~protein binding,GO:0008266~poly(U) RNA binding,GO:0042802~identical protein binding,	IPR000504:RRM_dom,IPR012677:Nucleotide-bd_a/b_plait_sf,IPR034126:MSI_RRM2,IPR035979:RBD_domain_sf,	hsa03015:mRNA surveillance pathway,			R-HSA-162582~Signal Transduction,R-HSA-194315~Signaling by Rho GTPases,R-HSA-9012999~RHO GTPase cycle,R-HSA-9013418~RHOBTB2 GTPase cycle,R-HSA-9706574~RHOBTB GTPase Cycle,R-HSA-9716542~Signaling by Rho GTPases, Miro GTPases and RHOBTB3,	SM00360:RRM,		KW-0963~Cytoplasm,		KW-0677~Repeat,		KW-0694~RNA-binding,	KW-0007~Acetylation,KW-0488~Methylation,KW-0597~Phosphoprotein,	COMPBIAS:Basic residues,COMPBIAS:Polar residues,DOMAIN:RRM,DOMAIN:RRM 1,DOMAIN:RRM 2,REGION:Disordered,SITE:Breakpoint for translocation to form MSI2/HOXA9 fusion protein,	WP2004:miR targeted genes in lymphocytes,
hsa_circRNA_103372	ASCRP3005758	chr3	exonic	IP6K2	IP6K2	inositol hexakisphosphate kinase 2(IP6K2)				3p21.31,	3320:heat shock protein 90 alpha family class A member 1(HSP90AA1),7157:tumor protein p53(TP53),		This gene encodes a protein that belongs to the inositol phosphokinase (IPK) family. This protein is likely responsible for the conversion of inositol hexakisphosphate (InsP6) to diphosphoinositol pentakisphosphate (InsP7/PP-InsP5). It may also convert 1,3,4,5,6-pentakisphosphate (InsP5) to PP-InsP4 and affect the growth suppressive and apoptotic activities of interferon-beta in some ovarian canc…	GO:0030308~negative regulation of cell growth,GO:0032958~inositol phosphate biosynthetic process,GO:0043065~positive regulation of apoptotic process,GO:0043647~inositol phosphate metabolic process,GO:0046854~phosphatidylinositol phosphate biosynthetic process,GO:0050821~protein stabilization,GO:1905396~cellular response to flavonoid,	GO:0001650~fibrillar center,GO:0005634~nucleus,GO:0005654~nucleoplasm,GO:0005737~cytoplasm,GO:0030054~cell junction,	GO:0000827~inositol-1,3,4,5,6-pentakisphosphate kinase activity,GO:0000828~inositol hexakisphosphate kinase activity,GO:0000829~diphosphoinositol pentakisphosphate kinase activity,GO:0000832~inositol hexakisphosphate 5-kinase activity,GO:0005515~protein binding,GO:0005524~ATP binding,GO:0016301~kinase activity,GO:0052836~inositol 5-diphosphate pentakisphosphate 5-kinase activity,GO:0052839~diphos…	IPR005522:IPK,IPR038286:IPK_sf,	hsa04070:Phosphatidylinositol signaling system,			R-HSA-1280215~Cytokine Signaling in Immune system,R-HSA-1430728~Metabolism,R-HSA-1483249~Inositol phosphate metabolism,R-HSA-168256~Immune System,R-HSA-1855191~Synthesis of IPs in the nucleus,R-HSA-909733~Interferon alpha/beta signaling,R-HSA-913531~Interferon Signaling,		KW-0443~Lipid metabolism,KW-1208~Phospholipid metabolism,	KW-0539~Nucleus,			KW-0067~ATP-binding,KW-0547~Nucleotide-binding,	KW-0418~Kinase,KW-0808~Transferase,		COMPBIAS:Basic and acidic residues,REGION:Disordered,
hsa_circRNA_102171	ASCRP3010338	chr17	exonic	SMURF2	SMURF2	SMAD specific E3 ubiquitin protein ligase 2(SMURF2)		h_EfpPathway:Estrogen-responsive protein Efp controls cell cycle and breast tumors growth,	RNA processing and modification,	17q23.3-q24.1,	4086:SMAD family member 1(SMAD1),4087:SMAD family member 2(SMAD2),4092:SMAD family member 7(SMAD7),4734:NEDD4 E3 ubiquitin protein ligase(NEDD4),		Enables SMAD binding activity; identical protein binding activity; and ubiquitin protein ligase activity. Involved in negative regulation of transforming growth factor beta receptor signaling pathway; positive regulation of trophoblast cell migration; and ubiquitin-dependent protein catabolic process. Located in nuclear speck. Part of ubiquitin ligase complex. [provided by Alliance of Genome Reso…	GO:0000122~negative regulation of transcription by RNA polymerase II,GO:0006511~ubiquitin-dependent protein catabolic process,GO:0016567~protein ubiquitination,GO:0017015~regulation of transforming growth factor beta receptor signaling pathway,GO:0030512~negative regulation of transforming growth factor beta receptor signaling pathway,GO:0030514~negative regulation of BMP signaling pathway,GO:004…	GO:0000151~ubiquitin ligase complex,GO:0005634~nucleus,GO:0005654~nucleoplasm,GO:0005737~cytoplasm,GO:0005829~cytosol,GO:0005886~plasma membrane,GO:0016020~membrane,GO:0016607~nuclear speck,GO:0045121~membrane raft,	GO:0004842~ubiquitin-protein transferase activity,GO:0005515~protein binding,GO:0042802~identical protein binding,GO:0046332~SMAD binding,GO:0061630~ubiquitin protein ligase activity,	IPR000008:C2_dom,IPR000569:HECT_dom,IPR001202:WW_dom,IPR024928:E3_ub_ligase_SMURF1,IPR035892:C2_domain_sf,IPR035983:Hect_E3_ubiquitin_ligase,IPR036020:WW_dom_sf,IPR050409:E3_ubiq-protein_ligase,	hsa04120:Ubiquitin mediated proteolysis,hsa04137:Mitophagy - animal,hsa04144:Endocytosis,hsa04340:Hedgehog signaling pathway,hsa04350:TGF-beta signaling pathway,hsa04520:Adherens junction,		PIRSF001569:E3_ub_ligase_SMURF1,	R-HSA-1280218~Adaptive Immune System,R-HSA-162582~Signal Transduction,R-HSA-168256~Immune System,R-HSA-170834~Signaling by TGF-beta Receptor Complex,R-HSA-195721~Signaling by WNT,R-HSA-201451~Signaling by BMP,R-HSA-201681~TCF dependent signaling in response to WNT,R-HSA-212436~Generic Transcription Pathway,R-HSA-2173788~Downregulation of TGF-beta receptor signaling,R-HSA-2173789~TGF-beta receptor…	SM00119:HECTc,SM00239:C2,SM00456:WW,	KW-0833~Ubl conjugation pathway,KW-0945~Host-virus interaction,	KW-0472~Membrane,KW-0539~Nucleus,KW-0963~Cytoplasm,KW-1003~Cell membrane,		KW-0677~Repeat,KW-0812~Transmembrane,KW-1133~Transmembrane helix,	KW-0106~Calcium,	KW-0808~Transferase,	KW-0832~Ubl conjugation,KW-1017~Isopeptide bond,	ACT_SITE:Glycyl thioester intermediate,CROSSLNK:Glycyl lysine isopeptide (Lys-Gly) (interchain with G-Cter in ubiquitin),DOMAIN:C2,DOMAIN:HECT,DOMAIN:WW,DOMAIN:WW 1,DOMAIN:WW 2,DOMAIN:WW 3,MUTAGEN:C->A: Loss of catalytic activity. Increases SMAD7-bound TGF-beta receptors in membrane rafts. Decreases interaction with TTC3. Decreased VP40 virus-like particle budding.,MUTAGEN:C->G: Loss of activity.…	WP366:TGF beta signaling pathway,WP4249:Hedgehog signaling,
hsa_circRNA_100446	ASCRP3012667	chr1	exonic	FLVCR1	FLVCR1	FLVCR choline and heme transporter 1(FLVCR1)				1q32.3,			This gene encodes a member of the major facilitator superfamily of transporter proteins. The encoded protein is a heme transporter that may play a critical role in erythropoiesis by protecting developing erythroid cells from heme toxicity. This gene may play a role in posterior column ataxia with retinitis pigmentosa and the hematological disorder Diamond-Blackfan syndrome. [provided by RefSeq, J…	GO:0001568~blood vessel development,GO:0001701~in utero embryonic development,GO:0006783~heme biosynthetic process,GO:0006839~mitochondrial transport,GO:0006879~intracellular iron ion homeostasis,GO:0008654~phospholipid biosynthetic process,GO:0015871~choline transport,GO:0015886~heme transport,GO:0030218~erythrocyte differentiation,GO:0034229~ethanolamine transport,GO:0035264~multicellular organ…	GO:0005739~mitochondrion,GO:0005743~mitochondrial inner membrane,GO:0005886~plasma membrane,GO:0016020~membrane,	GO:0005515~protein binding,GO:0015220~choline transmembrane transporter activity,GO:0015232~heme transmembrane transporter activity,GO:0020037~heme binding,GO:0022857~transmembrane transporter activity,GO:0034228~ethanolamine transmembrane transporter activity,	IPR011701:MFS,IPR020846:MFS_dom,IPR036259:MFS_trans_sf,IPR049680:FLVCR1-2_SLC49-like,		609033~Retinopathy-sensory neuropathy syndrome,621060~Neurodevelopmental disorder with microcephaly, absent speech, and hypotonia,		R-HSA-1430728~Metabolism,R-HSA-189445~Metabolism of porphyrins,R-HSA-189451~Heme biosynthesis,R-HSA-382551~Transport of small molecules,R-HSA-917937~Iron uptake and transport,		KW-0265~Erythrocyte maturation,KW-0813~Transport,	KW-0472~Membrane,KW-0496~Mitochondrion,KW-1003~Cell membrane,	KW-0225~Disease variant,KW-0523~Neurodegeneration,KW-0622~Neuropathy,KW-0682~Retinitis pigmentosa,	KW-0812~Transmembrane,KW-1133~Transmembrane helix,		KW-0675~Receptor,	KW-0325~Glycoprotein,KW-0597~Phosphoprotein,	CARBOHYD:N-linked (GlcNAc...) asparagine,DOMAIN:Major facilitator superfamily (MFS) profile,MUTAGEN:N->A: Slightly reduced transport of choline and ethanolamine.,MUTAGEN:Q->A: Reduced transport of choline and nearly abolished transport of ethanolamine.,MUTAGEN:Q->A: Slightly reduced transport of choline and ethanolamine.,MUTAGEN:W->A: Reduced transport of choline and ethanolamine.,MUTAGEN:Y->A: R…
hsa_circRNA_406655	ASCRP3010582	chr5	intronic	CTC-228N24.3
hsa_circRNA_081481	ASCRP3006016	chr7	exonic	FBXO24	FBXO24	F-box protein 24(FBXO24)			Cell division and chromosome partitioning / Cytoskeleton,	7q22.1,			This gene encodes a member of the F-box protein family which is characterized by an approximately 40 amino acid motif, the F-box. The F-box proteins constitute one of the four subunits of the ubiquitin protein ligase complex called SCFs (SKP1-cullin-F-box), which function in phosphorylation-dependent ubiquitination. The F-box proteins are divided into 3 classes: Fbws containing WD-40 domains, Fbl…	GO:0000398~mRNA splicing, via spliceosome,GO:0006325~chromatin organization,GO:0007005~mitochondrion organization,GO:0007283~spermatogenesis,GO:0007338~single fertilization,GO:0016567~protein ubiquitination,GO:0030163~protein catabolic process,GO:0034587~piRNA processing,GO:0035082~axoneme assembly,	GO:0000151~ubiquitin ligase complex,GO:0019005~SCF ubiquitin ligase complex,	GO:0004842~ubiquitin-protein transferase activity,GO:0005515~protein binding,	IPR000408:Reg_chr_condens,IPR001810:F-box_dom,IPR009091:RCC1/BLIP-II,IPR036047:F-box-like_dom_sf,IPR052866:F-box_protein_24,					SM00256:FBOX,	KW-0833~Ubl conjugation pathway,							DOMAIN:F-box,REGION:Disordered,REPEAT:RCC1,
hsa_circRNA_100719	ASCRP3000251	chr10	exonic	DOCK1	DOCK1	dedicator of cytokinesis 1(DOCK1)		h_metPathway:Signaling of Hepatocyte Growth Factor Receptor,		10q26.2,	107831:adhesion G protein-coupled receptor B1(Adgrb1),1398:CRK proto-oncogene, adaptor protein(CRK),		This gene encodes a member of the dedicator of cytokinesis protein family. Dedicator of cytokinesis proteins act as guanine nucleotide exchange factors for small Rho family G proteins. The encoded protein regulates the small GTPase Rac, thereby influencing several biological processes, including phagocytosis and cell migration. Overexpression of this gene has also been associated with certain can…	GO:0002244~hematopoietic progenitor cell differentiation,GO:0006911~phagocytosis, engulfment,GO:0006915~apoptotic process,GO:0007165~signal transduction,GO:0007229~integrin-mediated signaling pathway,GO:0007264~small GTPase-mediated signal transduction,GO:0007520~myoblast fusion,GO:0010634~positive regulation of epithelial cell migration,GO:0016477~cell migration,GO:0150052~regulation of postsyna…	GO:0005654~nucleoplasm,GO:0005737~cytoplasm,GO:0005829~cytosol,GO:0005886~plasma membrane,GO:0016607~nuclear speck,GO:0032045~guanyl-nucleotide exchange factor complex,GO:0098794~postsynapse,GO:0098978~glutamatergic synapse,	GO:0005085~guanyl-nucleotide exchange factor activity,GO:0005096~GTPase activator activity,GO:0005515~protein binding,GO:0017124~SH3 domain binding,GO:0031267~small GTPase binding,	IPR001452:SH3_domain,IPR016024:ARM-type_fold,IPR026791:DOCK,IPR027007:C2_DOCK-type_domain,IPR027357:DOCKER_dom,IPR032376:DOCK_N,IPR035892:C2_domain_sf,IPR036028:SH3-like_dom_sf,IPR042455:DOCK_N_sub1,IPR043161:DOCK_C_lobe_A,IPR043162:DOCK_C_lobe_C,IPR046769:DOCKER_Lobe_A,IPR046770:DOCKER_Lobe_B,IPR046773:DOCKER_Lobe_C,IPR047025:DOCK1_5_SH3,IPR047026:DOCK1_C2,	hsa04148:Efferocytosis,hsa04510:Focal adhesion,hsa04666:Fc gamma R-mediated phagocytosis,hsa04810:Regulation of actin cytoskeleton,hsa05100:Bacterial invasion of epithelial cells,hsa05131:Shigellosis,hsa05135:Yersinia infection,			R-HSA-109582~Hemostasis,R-HSA-1266738~Developmental Biology,R-HSA-162582~Signal Transduction,R-HSA-1643685~Disease,R-HSA-168249~Innate Immune System,R-HSA-168256~Immune System,R-HSA-194138~Signaling by VEGF,R-HSA-194315~Signaling by Rho GTPases,R-HSA-2029480~Fcgamma receptor (FCGR) dependent phagocytosis,R-HSA-2029482~Regulation of actin dynamics for phagocytic cup formation,R-HSA-373752~Netrin-1…	SM00326:SH3,	KW-0053~Apoptosis,KW-0581~Phagocytosis,	KW-0472~Membrane,KW-0963~Cytoplasm,		KW-0175~Coiled coil,KW-0728~SH3 domain,KW-0729~SH3-binding,		KW-0344~Guanine-nucleotide releasing factor,	KW-0597~Phosphoprotein,	COMPBIAS:Basic and acidic residues,COMPBIAS:Basic residues,COMPBIAS:Polar residues,COMPBIAS:Pro residues,DOMAIN:C2 DOCK-type,DOMAIN:DOCKER,DOMAIN:SH3,MOTIF:SH3-binding; interaction with CRK,MUTAGEN:ISP->AAA: Abolishes Rac GEF activity.,MUTAGEN:YI->AA: Abolishes Rac GEF activity.,REGION:Disordered,REGION:Interaction with NCK2 (minor),REGION:Interaction with NCK2 second and third SH3 domain (minor)…	WP185:Integrin mediated cell adhesion,WP2263:Androgen receptor network in prostate cancer,WP306:Focal adhesion,WP313:Hepatocyte growth factor receptor signaling,WP51:Regulation of actin cytoskeleton,
hsa_circRNA_406575	ASCRP3002862	chr4	exonic	PRIMPOL	PRIMPOL	primase and DNA directed polymerase(PRIMPOL)				4q35.1,			This gene encodes a DNA primase-polymerase that belongs to a superfamily of archaeao-eukaryotic primases. Members of this family have primase activity, catalyzing the synthesis of short RNA primers that serve as starting points for DNA synthesis, as well as DNA polymerase activity. The encoded protein facilitates DNA damage tolerance by mediating uninterrupted fork progression after UV irradiatio…	GO:0006264~mitochondrial DNA replication,GO:0006269~DNA replication, synthesis of primer,GO:0009411~response to UV,GO:0019985~translesion synthesis,GO:0031297~replication fork processing,GO:0042276~error-prone translesion synthesis,GO:0043504~mitochondrial DNA repair,GO:0062176~R-loop processing,	GO:0000428~DNA-directed RNA polymerase complex,GO:0005634~nucleus,GO:0005657~replication fork,GO:0005739~mitochondrion,GO:0005759~mitochondrial matrix,	GO:0003682~chromatin binding,GO:0003887~DNA-directed DNA polymerase activity,GO:0003899~DNA-directed 5'-3' RNA polymerase activity,GO:0005515~protein binding,GO:0008270~zinc ion binding,GO:0030145~manganese ion binding,	IPR002755:DNA_primase_S,IPR044917:PRIMPOL,		615420~Myopia 22, autosomal dominant,				KW-0227~DNA damage,KW-0234~DNA repair,KW-0804~Transcription,	KW-0158~Chromosome,KW-0240~DNA-directed RNA polymerase,KW-0496~Mitochondrion,KW-0539~Nucleus,KW-9994~DNA-directed RNA polymerase,	KW-0225~Disease variant,	KW-0175~Coiled coil,	KW-0464~Manganese,KW-0479~Metal-binding,KW-0862~Zinc,	KW-0239~DNA-directed DNA polymerase,KW-0548~Nucleotidyltransferase,KW-0808~Transferase,	KW-0597~Phosphoprotein,	COMPBIAS:Polar residues,MOTIF:RPA1-binding motif 1,MOTIF:RPA1-binding motif 2,MOTIF:Zinc knuckle motif,MUTAGEN:C->A: Abolished zinc-binding, leading to altered translesion synthesis; when associated with A-426.,MUTAGEN:C->G: In mutant CH; abolished DNA primase activity and impaired ability to restart stalled forks; when associated with Y-426.,MUTAGEN:D->A: Abolished Mn(2+) DNA primase activity.,M…
hsa_circRNA_022917	ASCRP3004460	chr11	exonic	EFEMP2	EFEMP2	EGF containing fibulin extracellular matrix protein 2(EFEMP2)				11q13.1,	4015:lysyl oxidase(LOX),		A large number of extracellular matrix proteins have been found to contain variations of the epidermal growth factor (EGF) domain and have been implicated in functions as diverse as blood coagulation, activation of complement and determination of cell fate during development. The protein encoded by this gene contains four EGF2 domains and six calcium-binding EGF2 domains. This gene is necessary f…	GO:0035904~aorta development,GO:0048251~elastic fiber assembly,GO:0060414~aorta smooth muscle tissue morphogenesis,GO:0097084~vascular associated smooth muscle cell development,GO:1904026~regulation of collagen fibril organization,GO:1904028~positive regulation of collagen fibril organization,GO:1904706~negative regulation of vascular associated smooth muscle cell proliferation,GO:1904831~positiv…	GO:0001527~microfibril,GO:0005576~extracellular region,GO:0005604~basement membrane,GO:0031012~extracellular matrix,GO:0062023~collagen-containing extracellular matrix,GO:0070062~extracellular exosome,GO:0071953~elastic fiber,GO:1903561~extracellular vesicle,	GO:0005201~extracellular matrix structural constituent,GO:0005509~calcium ion binding,GO:0005515~protein binding,GO:0008201~heparin binding,GO:0042803~protein homodimerization activity,	IPR000152:EGF-type_Asp/Asn_hydroxyl_site,IPR000742:EGF-like_dom,IPR001881:EGF-like_Ca-bd_dom,IPR009030:Growth_fac_rcpt_cys_sf,IPR013032:EGF-like_CS,IPR018097:EGF_Ca-bd_CS,IPR026823:cEGF,IPR049883:NOTCH1_EGF-like,IPR052235:Nephronectin_domain,IPR055088:Fibulin_C,		614437~Cutis laxa, autosomal recessive, type IB,		R-HSA-1474244~Extracellular matrix organization,R-HSA-1566948~Elastic fibre formation,R-HSA-2129379~Molecules associated with elastic fibres,	SM00179:EGF_CA,SM00181:EGF,		KW-0084~Basement membrane,KW-0272~Extracellular matrix,KW-0964~Secreted,	KW-0225~Disease variant,	KW-0245~EGF-like domain,KW-0677~Repeat,KW-0732~Signal,	KW-0106~Calcium,		KW-0325~Glycoprotein,KW-1015~Disulfide bond,	CARBOHYD:N-linked (GlcNAc...) asparagine,COMPBIAS:Basic and acidic residues,DOMAIN:EGF-like,DOMAIN:EGF-like 1; atypical,DOMAIN:EGF-like 2; calcium-binding,DOMAIN:EGF-like 3; calcium-binding,DOMAIN:EGF-like 4; calcium-binding,DOMAIN:EGF-like 5; calcium-binding,DOMAIN:EGF-like 6; calcium-binding,DOMAIN:Fibulin C-terminal Ig-like,DOMAIN:NOTCH1 EGF-like calcium-binding,REGION:Disordered,SITE:Cleavage…
hsa_circRNA_005666	ASCRP3013019	chr1	exonic	ALDH9A1	ALDH9A1	aldehyde dehydrogenase 9 family member A1(ALDH9A1)				1q24.1,		DB00157~NADH,	This protein belongs to the aldehyde dehydrogenase family of proteins. It has a high activity for oxidation of gamma-aminobutyraldehyde and other amino aldehydes. The enzyme catalyzes the dehydrogenation of gamma-aminobutyraldehyde to gamma-aminobutyric acid (GABA). This isozyme is a tetramer of identical 54-kD subunits. [provided by RefSeq, Jul 2008],	GO:0006081~aldehyde metabolic process,GO:0045329~carnitine biosynthetic process,GO:0051289~protein homotetramerization,	GO:0005737~cytoplasm,GO:0005739~mitochondrion,GO:0005829~cytosol,GO:0070062~extracellular exosome,	GO:0004029~aldehyde dehydrogenase (NAD+) activity,GO:0016620~oxidoreductase activity, acting on the aldehyde or oxo group of donors, NAD or NADP as acceptor,GO:0018467~formaldehyde dehydrogenase (NAD+) activity,GO:0019145~aminobutyraldehyde dehydrogenase (NAD+) activity,GO:0036094~small molecule binding,GO:0047105~4-trimethylammoniobutyraldehyde dehydrogenase activity,	IPR015590:Aldehyde_DH_dom,IPR016160:Ald_DH_CS_CYS,IPR016161:Ald_DH/histidinol_DH,IPR016162:Ald_DH_N,IPR016163:Ald_DH_C,IPR029510:Ald_DH_CS_GLU,	hsa00010:Glycolysis / Gluconeogenesis,hsa00053:Ascorbate and aldarate metabolism,hsa00071:Fatty acid degradation,hsa00280:Valine, leucine and isoleucine degradation,hsa00310:Lysine degradation,hsa00330:Arginine and proline metabolism,hsa00340:Histidine metabolism,hsa00380:Tryptophan metabolism,hsa00410:beta-Alanine metabolism,hsa00561:Glycerolipid metabolism,hsa00620:Pyruvate metabolism,hsa01100:…			R-HSA-1430728~Metabolism,R-HSA-71262~Carnitine synthesis,R-HSA-71291~Metabolism of amino acids and derivatives,			KW-0963~Cytoplasm,			KW-0520~NAD,	KW-0560~Oxidoreductase,	KW-0007~Acetylation,	ACT_SITE:Nucleophile,ACT_SITE:Proton acceptor,DOMAIN:Aldehyde dehydrogenase,SITE:Transition state stabilizer,	WP4159:GABA receptor signaling,WP4966:Fluoroacetic acid toxicity,WP5420:ADHD and autism ASD pathways,
hsa_circRNA_005019	ASCRP3004481	chr15	exonic	CHSY1	CHSY1	chondroitin sulfate synthase 1(CHSY1)				15q26.3,			This gene encodes a member of the chondroitin N-acetylgalactosaminyltransferase family. These enzymes possess dual glucuronyltransferase and galactosaminyltransferase activity and play critical roles in the biosynthesis of chondroitin sulfate, a glycosaminoglycan involved in many biological processes including cell proliferation and morphogenesis. Decreased expression of this gene may play a role…	GO:0002063~chondrocyte development,GO:0009954~proximal/distal pattern formation,GO:0030206~chondroitin sulfate biosynthetic process,GO:0030279~negative regulation of ossification,GO:0031667~response to nutrient levels,GO:0045880~positive regulation of smoothened signaling pathway,GO:0050653~chondroitin sulfate proteoglycan biosynthetic process, chain elongation,GO:0051923~sulfation,GO:0060349~bon…	GO:0000139~Golgi membrane,GO:0005576~extracellular region,GO:0016020~membrane,GO:0032580~Golgi cisterna membrane,	GO:0008376~acetylgalactosaminyltransferase activity,GO:0046872~metal ion binding,GO:0047238~glucuronosyl-N-acetylgalactosaminyl-proteoglycan 4-beta-N-acetylgalactosaminyltransferase activity,GO:0050510~N-acetylgalactosaminyl-proteoglycan 3-beta-glucuronosyltransferase activity,	IPR008428:Chond_GalNAc,IPR029044:Nucleotide-diphossugar_trans,IPR051227:CS_glycosyltransferase,	hsa00532:Glycosaminoglycan biosynthesis - chondroitin sulfate / dermatan sulfate,hsa01100:Metabolic pathways,	605282~Temtamy preaxial brachydactyly syndrome,		R-HSA-1430728~Metabolism,R-HSA-1630316~Glycosaminoglycan metabolism,R-HSA-1643685~Disease,R-HSA-1793185~Chondroitin sulfate/dermatan sulfate metabolism,R-HSA-2022870~Chondroitin sulfate biosynthesis,R-HSA-3560782~Diseases associated with glycosaminoglycan metabolism,R-HSA-3595177~Defective CHSY1 causes TPBS,R-HSA-3781865~Diseases of glycosylation,R-HSA-5668914~Diseases of metabolism,R-HSA-71387~M…			KW-0333~Golgi apparatus,KW-0472~Membrane,KW-0964~Secreted,	KW-0225~Disease variant,	KW-0735~Signal-anchor,KW-0812~Transmembrane,KW-1133~Transmembrane helix,	KW-0479~Metal-binding,	KW-0808~Transferase,	KW-0325~Glycoprotein,	CARBOHYD:N-linked (GlcNAc...) asparagine,REGION:Disordered,TOPO_DOM:Cytoplasmic,TOPO_DOM:Lumenal,TRANSMEM:Helical,TRANSMEM:Helical; Signal-anchor for type II membrane protein,	WP4784:Proteoglycan biosynthesis,WP5395:Glycosaminoglycan synthesis in fibroblasts,
hsa_circRNA_102838	ASCRP3007900	chr2	exonic	ITGB6	ITGB6	integrin subunit beta 6(ITGB6)				2q24.2,	3685:integrin subunit alpha V(ITGAV),	DB16515~PLN-74809,	This gene encodes a protein that is a member of the integrin superfamily. Members of this family are adhesion receptors that function in signaling from the extracellular matrix to the cell. Integrins are heterodimeric integral membrane proteins composed of an alpha chain and a beta chain. The encoded protein forms a dimer with an alpha v chain and this heterodimer can bind to ligands like fibrone…	GO:0000902~cell morphogenesis,GO:0006954~inflammatory response,GO:0006955~immune response,GO:0007155~cell adhesion,GO:0007160~cell-matrix adhesion,GO:0007179~transforming growth factor beta receptor signaling pathway,GO:0007229~integrin-mediated signaling pathway,GO:0009615~response to virus,GO:0016477~cell migration,GO:0033627~cell adhesion mediated by integrin,GO:0042060~wound healing,GO:004312…	GO:0005654~nucleoplasm,GO:0005813~centrosome,GO:0005886~plasma membrane,GO:0005925~focal adhesion,GO:0008305~integrin complex,GO:0009897~external side of plasma membrane,GO:0009986~cell surface,GO:0016020~membrane,GO:0030054~cell junction,GO:0034685~integrin alphav-beta6 complex,GO:0043235~receptor complex,	GO:0001618~virus receptor activity,GO:0005178~integrin binding,GO:0005515~protein binding,GO:0046872~metal ion binding,GO:0140677~molecular function activator activity,	IPR002369:Integrin_bsu_VWA,IPR012896:Integrin_bsu_tail,IPR013111:EGF_extracell,IPR014836:Integrin_bsu_cyt_dom,IPR015812:Integrin_bsu,IPR016201:PSI,IPR032695:Integrin_dom_sf,IPR033760:Integrin_beta_N,IPR036349:Integrin_bsu_tail_dom_sf,IPR036465:vWFA_dom_sf,IPR040622:I-EGF_1,	hsa04151:PI3K-Akt signaling pathway,hsa04510:Focal adhesion,hsa04512:ECM-receptor interaction,hsa04810:Regulation of actin cytoskeleton,hsa04820:Cytoskeleton in muscle cells,hsa05165:Human papillomavirus infection,hsa05410:Hypertrophic cardiomyopathy,hsa05412:Arrhythmogenic right ventricular cardiomyopathy,hsa05414:Dilated cardiomyopathy,	616221~Amelogenesis imperfecta, type IH,	PIRSF002512:Integrin_B,	R-HSA-1474244~Extracellular matrix organization,R-HSA-1566948~Elastic fibre formation,R-HSA-162582~Signal Transduction,R-HSA-170834~Signaling by TGF-beta Receptor Complex,R-HSA-2129379~Molecules associated with elastic fibres,R-HSA-216083~Integrin cell surface interactions,R-HSA-2173789~TGF-beta receptor signaling activates SMADs,R-HSA-3000178~ECM proteoglycans,R-HSA-9006936~Signaling by TGFB fam…	SM00187:INB,SM00423:PSI,SM01241:Integrin_b_cyt,SM01242:Integrin_B_tail,	KW-0130~Cell adhesion,KW-0945~Host-virus interaction,	KW-0472~Membrane,KW-0965~Cell junction,KW-1003~Cell membrane,	KW-0225~Disease variant,KW-0986~Amelogenesis imperfecta,	KW-0245~EGF-like domain,KW-0677~Repeat,KW-0732~Signal,KW-0812~Transmembrane,KW-1133~Transmembrane helix,	KW-0106~Calcium,KW-0460~Magnesium,KW-0479~Metal-binding,	KW-0401~Integrin,KW-0675~Receptor,KW-1183~Host cell receptor for virus entry,	KW-0325~Glycoprotein,KW-1015~Disulfide bond,	BINDING:in ADMIDAS binding site,BINDING:in ADMIDAS binding site and liganded-open conformation,BINDING:in ADMIDAS binding site and unliganded-closed conformation,BINDING:in LIMBS binding site,BINDING:in MIDAS binding site,CARBOHYD:N-linked (GlcNAc...) asparagine,DOMAIN:I-EGF 1,DOMAIN:I-EGF 2,DOMAIN:I-EGF 3,DOMAIN:I-EGF 4,DOMAIN:Integrin beta subunit VWA,DOMAIN:Integrin beta subunit cytoplasmic,DO…	WP185:Integrin mediated cell adhesion,WP2118:Arrhythmogenic right ventricular cardiomyopathy,WP2911:miRNA targets in ECM and membrane receptors,WP306:Focal adhesion,WP3932:Focal adhesion PI3K Akt mTOR signaling,WP4172:PI3K Akt signaling,WP4534:Mechanoregulation and pathology of YAP TAZ via Hippo and non Hippo mechanisms,WP4541:Hippo Merlin signaling dysregulation,WP4816:TGF beta receptor signalin…
hsa_circRNA_402537	ASCRP3013461	chr20	exonic	SLC24A3	SLC24A3	solute carrier family 24 member 3(SLC24A3)				20p11.23,			Plasma membrane sodium/calcium exchangers are an important component of intracellular calcium homeostasis and electrical conduction. Potassium-dependent sodium/calcium exchangers such as SLC24A3 are believed to transport 1 intracellular calcium and 1 potassium ion in exchange for 4 extracellular sodium ions (Kraev et al., 2001 [PubMed 11294880]).[supplied by OMIM, Mar 2008],	GO:0006811~monoatomic ion transport,GO:0006874~intracellular calcium ion homeostasis,GO:0010628~positive regulation of gene expression,GO:0010629~negative regulation of gene expression,GO:0030282~bone mineralization,GO:0035725~sodium ion transmembrane transport,GO:0070588~calcium ion transmembrane transport,GO:0071805~potassium ion transmembrane transport,GO:0150104~transport across blood-brain b…	GO:0005886~plasma membrane,GO:0071944~cell periphery,	GO:0005262~calcium channel activity,GO:0008273~calcium, potassium:sodium antiporter activity,GO:0015293~symporter activity,	IPR004481:K/Na/Ca-exchanger,IPR004837:NaCa_Exmemb,IPR044880:NCX_ion-bd_dom_sf,				R-HSA-382551~Transport of small molecules,R-HSA-425393~Transport of inorganic cations/anions and amino acids/oligopeptides,R-HSA-425407~SLC-mediated transmembrane transport,R-HSA-425561~Sodium/Calcium exchangers,		KW-0050~Antiport,KW-0109~Calcium transport,KW-0406~Ion transport,KW-0633~Potassium transport,KW-0739~Sodium transport,KW-0769~Symport,KW-0813~Transport,	KW-0472~Membrane,KW-1003~Cell membrane,		KW-0677~Repeat,KW-0732~Signal,KW-0812~Transmembrane,KW-1133~Transmembrane helix,	KW-0106~Calcium,KW-0630~Potassium,KW-0915~Sodium,		KW-0325~Glycoprotein,KW-0597~Phosphoprotein,	CARBOHYD:N-linked (GlcNAc...) asparagine,COMPBIAS:Acidic residues,REGION:Disordered,REPEAT:Alpha-1,REPEAT:Alpha-2,TOPO_DOM:Cytoplasmic,TOPO_DOM:Extracellular,TRANSMEM:Helical,
hsa_circRNA_101373	ASCRP3008127	chr14	exonic	RDH11	RDH11	retinol dehydrogenase 11(RDH11)				14q24.1,		DB00162~Vitamin A,	Enables all-trans-retinol dehydrogenase (NADP+) activity. Involved in cellular detoxification of aldehyde and retinoid metabolic process. Acts upstream of or within retinal metabolic process. Located in endoplasmic reticulum membrane. [provided by Alliance of Genome Resources, Mar 2025],	GO:0001523~retinoid metabolic process,GO:0007601~visual perception,GO:0042572~retinol metabolic process,GO:0042574~retinal metabolic process,GO:0110095~cellular detoxification of aldehyde,	GO:0001917~photoreceptor inner segment,GO:0005789~endoplasmic reticulum membrane,	GO:0004745~all-trans-retinol dehydrogenase (NAD+) activity,GO:0005515~protein binding,GO:0016491~oxidoreductase activity,GO:0016616~oxidoreductase activity, acting on the CH-OH group of donors, NAD or NADP as acceptor,GO:0033721~aldehyde dehydrogenase (NADP+) activity,GO:0052650~all-trans-retinol dehydrogenase (NADP+) activity,GO:0102354~11-cis-retinol dehydrogenase activity,	IPR002347:SDR_fam,IPR036291:NAD(P)-bd_dom_sf,	hsa00830:Retinol metabolism,hsa01100:Metabolic pathways,hsa01240:Biosynthesis of cofactors,	616108~Retinal dystrophy, juvenile cataracts, and short stature syndrome,		R-HSA-1430728~Metabolism,R-HSA-162582~Signal Transduction,R-HSA-196854~Metabolism of vitamins and cofactors,R-HSA-2187338~Visual phototransduction,R-HSA-2453902~The canonical retinoid cycle in rods (twilight vision),R-HSA-5362517~Signaling by Retinoic Acid,R-HSA-5365859~RA biosynthesis pathway,R-HSA-6806667~Metabolism of fat-soluble vitamins,R-HSA-9006931~Signaling by Nuclear Receptors,R-HSA-9709…		KW-0443~Lipid metabolism,	KW-0256~Endoplasmic reticulum,KW-0472~Membrane,	KW-0242~Dwarfism,KW-0898~Cataract,	KW-0732~Signal,KW-0735~Signal-anchor,KW-0812~Transmembrane,KW-1133~Transmembrane helix,	KW-0521~NADP,	KW-0560~Oxidoreductase,	KW-0007~Acetylation,	ACT_SITE:Proton acceptor,REGION:Disordered,TOPO_DOM:Cytoplasmic,TRANSMEM:Helical; Signal-anchor for type II membrane protein,
hsa_circRNA_066596	ASCRP3011773	chr3	exonic	EPHA3	EPHA3	EPH receptor A3(EPHA3)				3p11.1,	102:ADAM metallopeptidase domain 10(ADAM10),1946:ephrin A5(EFNA5),282132:ADAM metallopeptidase domain 10(ADAM10),	DB12010~Fostamatinib,	This gene belongs to the ephrin receptor subfamily of the protein-tyrosine kinase family. EPH and EPH-related receptors have been implicated in mediating developmental events, particularly in the nervous system. Receptors in the EPH subfamily typically have a single kinase domain and an extracellular region containing a Cys-rich domain and 2 fibronectin type III repeats. The ephrin receptors are …	GO:0007155~cell adhesion,GO:0007173~epidermal growth factor receptor signaling pathway,GO:0007411~axon guidance,GO:0008286~insulin receptor signaling pathway,GO:0008543~fibroblast growth factor receptor signaling pathway,GO:0010717~regulation of epithelial to mesenchymal transition,GO:0010976~positive regulation of neuron projection development,GO:0016477~cell migration,GO:0018108~peptidyl-tyrosi…	GO:0005576~extracellular region,GO:0005654~nucleoplasm,GO:0005769~early endosome,GO:0005829~cytosol,GO:0005886~plasma membrane,GO:0015629~actin cytoskeleton,GO:0030425~dendrite,GO:0031965~nuclear membrane,	GO:0005003~ephrin receptor activity,GO:0005004~GPI-linked ephrin receptor activity,GO:0005005~transmembrane-ephrin receptor activity,GO:0005006~epidermal growth factor receptor activity,GO:0005007~fibroblast growth factor receptor activity,GO:0005008~hepatocyte growth factor receptor activity,GO:0005009~insulin receptor activity,GO:0005010~insulin-like growth factor receptor activity,GO:0005011~m…	IPR000719:Prot_kinase_dom,IPR001090:Ephrin_rcpt_lig-bd_dom,IPR001245:Ser-Thr/Tyr_kinase_cat_dom,IPR001426:Tyr_kinase_rcpt_V_CS,IPR001660:SAM,IPR003961:FN3_dom,IPR008266:Tyr_kinase_AS,IPR008979:Galactose-bd-like_sf,IPR009030:Growth_fac_rcpt_cys_sf,IPR011009:Kinase-like_dom_sf,IPR011641:Tyr-kin_ephrin_A/B_rcpt-like,IPR013761:SAM/pointed_sf,IPR013783:Ig-like_fold,IPR016257:Tyr_kinase_ephrin_rcpt,IPR…	hsa04360:Axon guidance,		PIRSF000666:TyrPK_ephrin_receptor,	R-HSA-1266738~Developmental Biology,R-HSA-2682334~EPH-Ephrin signaling,R-HSA-3928663~EPHA-mediated growth cone collapse,R-HSA-3928665~EPH-ephrin mediated repulsion of cells,R-HSA-422475~Axon guidance,R-HSA-9675108~Nervous system development,	SM00060:FN3,SM00219:TyrKc,SM00454:SAM,SM00615:EPH_lbd,SM01411:Ephrin_rec_like,	KW-0130~Cell adhesion,	KW-0472~Membrane,KW-0964~Secreted,KW-1003~Cell membrane,		KW-0677~Repeat,KW-0732~Signal,KW-0812~Transmembrane,KW-1133~Transmembrane helix,	KW-0067~ATP-binding,KW-0547~Nucleotide-binding,	KW-0418~Kinase,KW-0675~Receptor,KW-0808~Transferase,KW-0829~Tyrosine-protein kinase,	KW-0325~Glycoprotein,KW-0597~Phosphoprotein,KW-1015~Disulfide bond,	ACT_SITE:Proton acceptor,CARBOHYD:N-linked (GlcNAc...) asparagine,DOMAIN:Eph LBD,DOMAIN:Fibronectin type-III,DOMAIN:Fibronectin type-III 1,DOMAIN:Fibronectin type-III 2,DOMAIN:Protein kinase,DOMAIN:SAM,MOTIF:PDZ-binding,MUTAGEN:F->L: Loss of EFNA5-binding ability and function.,MUTAGEN:S->A: Full kinase activity; when associated with F-596 and F-602.,MUTAGEN:V->E: Loss of EFNA5-binding ability and…	WP2882:Nuclear receptors meta pathway,WP2884:NRF2 pathway,WP5347:IL26 signaling,
hsa_circRNA_406157	ASCRP3007143	chr21	sense overlapping	AGPAT3	AGPAT3	1-acylglycerol-3-phosphate O-acyltransferase 3(AGPAT3)				21q22.3,			The protein encoded by this gene is an acyltransferase that converts lysophosphatidic acid into phosphatidic acid, which is the second step in the de novo phospholipid biosynthetic pathway. The encoded protein may be an integral membrane protein. Two transcript variants encoding the same protein have been found for this gene. [provided by RefSeq, Jul 2008],	GO:0006654~phosphatidic acid biosynthetic process,GO:0008654~phospholipid biosynthetic process,GO:0016024~CDP-diacylglycerol biosynthetic process,	GO:0000139~Golgi membrane,GO:0005635~nuclear envelope,GO:0005783~endoplasmic reticulum,GO:0005789~endoplasmic reticulum membrane,GO:0005886~plasma membrane,GO:0012505~endomembrane system,GO:0016020~membrane,	GO:0003841~1-acylglycerol-3-phosphate O-acyltransferase activity,GO:0005515~protein binding,GO:0016746~acyltransferase activity,	IPR002123:Plipid/glycerol_acylTrfase,IPR032098:Acyltransf_C,	hsa00561:Glycerolipid metabolism,hsa00564:Glycerophospholipid metabolism,hsa01100:Metabolic pathways,hsa04072:Phospholipase D signaling pathway,			R-HSA-1430728~Metabolism,R-HSA-1483166~Synthesis of PA,R-HSA-1483206~Glycerophospholipid biosynthesis,R-HSA-1483257~Phospholipid metabolism,R-HSA-199991~Membrane Trafficking,R-HSA-556833~Metabolism of lipids,R-HSA-5653656~Vesicle-mediated transport,R-HSA-6811436~COPI-independent Golgi-to-ER retrograde traffic,R-HSA-6811442~Intra-Golgi and retrograde Golgi-to-ER traffic,R-HSA-8856688~Golgi-to-ER r…	SM00563:PlsC,	KW-0443~Lipid metabolism,KW-0444~Lipid biosynthesis,KW-0594~Phospholipid biosynthesis,KW-1208~Phospholipid metabolism,	KW-0256~Endoplasmic reticulum,KW-0472~Membrane,KW-0539~Nucleus,		KW-0812~Transmembrane,KW-1133~Transmembrane helix,		KW-0012~Acyltransferase,KW-0808~Transferase,		DOMAIN:Phospholipid/glycerol acyltransferase,MOTIF:HXXXXD motif,REGION:Disordered,TOPO_DOM:Cytoplasmic,TOPO_DOM:Lumenal,TRANSMEM:Helical,	WP325:Triacylglyceride synthesis,
hsa_circRNA_000618	ASCRP3010410	chr16	intronic	FAM65A
hsa_circRNA_103497	ASCRP3010302	chr3	exonic	SLC33A1	SLC33A1	solute carrier family 33 member 1(SLC33A1)				3q25.31,			The protein encoded by this gene is required for the formation of O-acetylated (Ac) gangliosides. The encoded protein is predicted to contain 6 to 10 transmembrane domains, and a leucine zipper motif in transmembrane domain III. Defects in this gene have been reported to cause spastic paraplegia autosomal dominant type 42 (SPG42) in one Chinese family, but not in similar patients of European desc…	GO:0035348~acetyl-CoA transmembrane transport,GO:0055085~transmembrane transport,	GO:0000139~Golgi membrane,GO:0005789~endoplasmic reticulum membrane,GO:0005886~plasma membrane,GO:0016020~membrane,	GO:0005515~protein binding,GO:0008521~acetyl-CoA transmembrane transporter activity,GO:0042803~protein homodimerization activity,	IPR004752:AmpG_permease/AT-1,IPR024371:AcetylCoA_trans_1-like,IPR036259:MFS_trans_sf,	hsa00604:Glycosphingolipid biosynthesis - ganglio series,hsa01100:Metabolic pathways,	612539~Spastic paraplegia 42, autosomal dominant,614482~Huppke-Brendel syndrome,		R-HSA-1643685~Disease,R-HSA-382551~Transport of small molecules,R-HSA-425397~Transport of vitamins, nucleosides, and related molecules,R-HSA-425407~SLC-mediated transmembrane transport,R-HSA-5619061~Defective SLC33A1 causes spastic paraplegia 42 (SPG42),R-HSA-5619102~SLC transporter disorders,R-HSA-5619115~Disorders of transmembrane transporters,		KW-0813~Transport,	KW-0256~Endoplasmic reticulum,KW-0472~Membrane,	KW-0209~Deafness,KW-0225~Disease variant,KW-0523~Neurodegeneration,KW-0890~Hereditary spastic paraplegia,KW-0898~Cataract,	KW-0812~Transmembrane,KW-1133~Transmembrane helix,			KW-0325~Glycoprotein,KW-0597~Phosphoprotein,	CARBOHYD:N-linked (GlcNAc...) asparagine,COMPBIAS:Basic and acidic residues,REGION:Disordered,TOPO_DOM:Cytoplasmic,TOPO_DOM:Extracellular,TRANSMEM:Helical,	WP1423:Ganglio sphingolipid metabolism,
hsa_circRNA_102747	ASCRP3005613	chr2	exonic	ACTR2	ACTR2	actin related protein 2(ACTR2)		h_actinYPathway:Y branching of actin filaments,h_cdc42racPathway:Role of PI3K subunit p85 in regulation of Actin Organization and Cell Migration,h_mPRPathway:How Progesterone Initiates the Oocyte Maturation,h_rhoPathway:Rho cell motility signaling pathway,h_salmonellaPathway:How does salmonella hijack a cell,		2p14,	10092:actin related protein 2/3 complex subunit 5(ARPC5),10095:actin related protein 2/3 complex subunit 1B(ARPC1B),10552:actin related protein 2/3 complex subunit 1A(ARPC1A),81873:actin related protein 2/3 complex subunit 5 like(ARPC5L),	DB08235~N-[2-(2-methyl-1H-indol-3-yl)ethyl]thiophene-2-carboxamide,DB08236~(2S)-2-(3-bromophenyl)-3-(5-chloro-2-hydroxyphenyl)-1,3-thiazolidin-4-one,	The specific function of this gene has not yet been determined; however, the protein it encodes is known to be a major constituent of the ARP2/3 complex. This complex is located at the cell surface and is essential to cell shape and motility through lamellipodial actin assembly and protrusion. Two transcript variants encoding different isoforms have been found for this gene. [provided by RefSeq, …	GO:0007163~establishment or maintenance of cell polarity,GO:0008356~asymmetric cell division,GO:0010592~positive regulation of lamellipodium assembly,GO:0016344~meiotic chromosome movement towards spindle pole,GO:0016482~cytosolic transport,GO:0033206~meiotic cytokinesis,GO:0034314~Arp2/3 complex-mediated actin nucleation,GO:0045944~positive regulation of transcription by RNA polymerase II,GO:005…	GO:0005576~extracellular region,GO:0005634~nucleus,GO:0005737~cytoplasm,GO:0005829~cytosol,GO:0005856~cytoskeleton,GO:0005885~Arp2/3 protein complex,GO:0005925~focal adhesion,GO:0005938~cell cortex,GO:0015629~actin cytoskeleton,GO:0016020~membrane,GO:0030478~actin cap,GO:0035578~azurophil granule lumen,GO:0035861~site of double-strand break,GO:0042995~cell projection,GO:0070062~extracellular exos…	GO:0003779~actin binding,GO:0005200~structural constituent of cytoskeleton,GO:0005515~protein binding,GO:0005524~ATP binding,GO:0051015~actin filament binding,	IPR004000:Actin,IPR020902:Actin/actin-like_CS,IPR043129:ATPase_NBD,	hsa04144:Endocytosis,hsa04530:Tight junction,hsa04666:Fc gamma R-mediated phagocytosis,hsa04810:Regulation of actin cytoskeleton,hsa05100:Bacterial invasion of epithelial cells,hsa05130:Pathogenic Escherichia coli infection,hsa05131:Shigellosis,hsa05132:Salmonella infection,hsa05135:Yersinia infection,			R-HSA-1266738~Developmental Biology,R-HSA-162582~Signal Transduction,R-HSA-1643685~Disease,R-HSA-168249~Innate Immune System,R-HSA-168256~Immune System,R-HSA-194315~Signaling by Rho GTPases,R-HSA-195258~RHO GTPase Effectors,R-HSA-199991~Membrane Trafficking,R-HSA-2029480~Fcgamma receptor (FCGR) dependent phagocytosis,R-HSA-2029482~Regulation of actin dynamics for phagocytic cup formation,R-HSA-26…	SM00268:ACTIN,		KW-0206~Cytoskeleton,KW-0539~Nucleus,KW-0963~Cytoplasm,KW-0966~Cell projection,			KW-0067~ATP-binding,KW-0547~Nucleotide-binding,	KW-0009~Actin-binding,	KW-0007~Acetylation,		WP3680:Physico chemical features and toxicity associated pathways,WP3931:Embryonic stem cell pluripotency pathways,
hsa_circRNA_407205	ASCRP3002476	chr9	sense overlapping	RP11-535M15.1
hsa_circRNA_405981	ASCRP3006622	chr2	exonic	AC008063.2
hsa_circRNA_001397	ASCRP3010303	chr4	exonic	ZCCHC4	ZCCHC4	zinc finger CCHC-type containing 4(ZCCHC4)				4p15.2,			Enables S-adenosyl-L-methionine binding activity; rRNA (adenine-N6-)-methyltransferase activity; and zinc ion binding activity. Involved in positive regulation of translation and rRNA methylation. Located in cytoplasm and nucleolus. [provided by Alliance of Genome Resources, Mar 2025],	GO:0031167~rRNA methylation,GO:0045727~positive regulation of translation,	GO:0005634~nucleus,GO:0005730~nucleolus,GO:0005737~cytoplasm,	GO:0003676~nucleic acid binding,GO:0008270~zinc ion binding,GO:0008988~rRNA (adenine-N6-)-methyltransferase activity,GO:1904047~S-adenosyl-L-methionine binding,	IPR002052:DNA_methylase_N6_adenine_CS,IPR010666:Znf_GRF,IPR039846:ZCCHC4,IPR041370:Mlase_EEF1AKMT1/ZCCHC4,							KW-0539~Nucleus,KW-0963~Cytoplasm,		KW-0863~Zinc-finger,	KW-0479~Metal-binding,KW-0862~Zinc,KW-0949~S-adenosyl-L-methionine,	KW-0489~Methyltransferase,KW-0808~Transferase,		COMPBIAS:Basic residues,COMPBIAS:Polar residues,DOMAIN:DHHC,MUTAGEN:D->A: Increased rRNA methylation.,MUTAGEN:D->A: Loss of methyltransferase activity.,MUTAGEN:DPPF->AAAA: Loss of methyltransferase activity.,MUTAGEN:H->A: Decreased S-adenosyl-L-methionine-binding.,MUTAGEN:H->A: Strongly impaired rRNA methyltransferase activity.,MUTAGEN:L->A: Increased rRNA methylation.,MUTAGEN:N->A: Strongly impa…
hsa_circRNA_101945	ASCRP3010909	chr17	exonic	SMG6	SMG6	SMG6 nonsense mediated mRNA decay factor(SMG6)				17p13.3,		DB05036~Grn163l,	This gene encodes a component of the telomerase ribonucleoprotein complex responsible for the replication and maintenance of chromosome ends. The encoded protein also plays a role in the nonsense-mediated mRNA decay (NMD) pathway, providing the endonuclease activity near the premature translation termination codon that is needed to initiate NMD. Alternatively spliced transcript variants encoding …	GO:0000184~nuclear-transcribed mRNA catabolic process, nonsense-mediated decay,GO:0006406~mRNA export from nucleus,GO:0032204~regulation of telomere maintenance,GO:0032210~regulation of telomere maintenance via telomerase,GO:0035303~regulation of dephosphorylation,GO:1904354~negative regulation of telomere capping,	GO:0000781~chromosome, telomeric region,GO:0005634~nucleus,GO:0005697~telomerase holoenzyme complex,GO:0005730~nucleolus,GO:0005737~cytoplasm,GO:0005829~cytosol,GO:0005886~plasma membrane,GO:0035145~exon-exon junction complex,GO:0036064~ciliary basal body,	GO:0003723~RNA binding,GO:0004521~RNA endonuclease activity,GO:0005515~protein binding,GO:0042162~telomeric DNA binding,GO:0043021~ribonucleoprotein complex binding,GO:0046872~metal ion binding,GO:0070034~telomerase RNA binding,GO:0070182~DNA polymerase binding,	IPR002716:PIN_dom,IPR011990:TPR-like_helical_dom_sf,IPR018834:DNA/RNA-bd_Est1-type,IPR019458:Est1-like_N,IPR029060:PIN-like_dom_sf,IPR045153:Est1/Ebs1-like,	hsa03015:mRNA surveillance pathway,			R-HSA-8953854~Metabolism of RNA,R-HSA-927802~Nonsense-Mediated Decay (NMD),R-HSA-975957~Nonsense Mediated Decay (NMD) enhanced by the Exon Junction Complex (EJC),	SM00670:PINc,	KW-0866~Nonsense-mediated mRNA decay,	KW-0158~Chromosome,KW-0539~Nucleus,KW-0779~Telomere,KW-0963~Cytoplasm,		KW-0175~Coiled coil,KW-0732~Signal,	KW-0464~Manganese,KW-0479~Metal-binding,	KW-0238~DNA-binding,KW-0255~Endonuclease,KW-0378~Hydrolase,KW-0540~Nuclease,	KW-0488~Methylation,KW-0597~Phosphoprotein,	COMPBIAS:Acidic residues,COMPBIAS:Basic and acidic residues,COMPBIAS:Basic residues,DOMAIN:DNA/RNA-binding,DOMAIN:PINc,MUTAGEN:D->A: Abolishes RNase activity.,MUTAGEN:D->A: Impaired nonsense-mediated RNA decay.,MUTAGEN:D->A: Impaired nonsense-mediated RNA decay; when associated with A-1251.,MUTAGEN:D->N: Loss of endonuclease activity and nonsense-mediated RNA decay; when associated with N-1251.,M…
hsa_circRNA_400027	ASCRP3008204	chr15	intronic	SNURF-SNRPN
hsa_circRNA_000742	ASCRP3008559	chr17	intronic	RP11-599B13.6
hsa_circRNA_102442	ASCRP3009875	chr19	exonic	KEAP1	KEAP1	kelch like ECH associated protein 1(KEAP1)		h_arenrf2Pathway:Oxidative Stress Induced Gene Expression Via Nrf2,		19p13.2,	4780:NFE2 like bZIP transcription factor 2(NFE2L2),79728:partner and localizer of BRCA2(PALB2),81631:microtubule associated protein 1 light chain 3 beta(MAP1LC3B),	DB08908~Dimethyl fumarate,	This gene encodes a protein containing KELCH-1 like domains, as well as a BTB/POZ domain. Kelch-like ECH-associated protein 1 interacts with NF-E2-related factor 2 in a redox-sensitive manner and the dissociation of the proteins in the cytoplasm is followed by transportation of NF-E2-related factor 2 to the nucleus. This interaction results in the expression of the catalytic subunit of gamma-glut…	GO:0000122~negative regulation of transcription by RNA polymerase II,GO:0001701~in utero embryonic development,GO:0006511~ubiquitin-dependent protein catabolic process,GO:0010506~regulation of autophagy,GO:0016567~protein ubiquitination,GO:0032436~positive regulation of proteasomal ubiquitin-dependent protein catabolic process,GO:0034599~cellular response to oxidative stress,GO:0043161~proteasome…	GO:0005654~nucleoplasm,GO:0005737~cytoplasm,GO:0005783~endoplasmic reticulum,GO:0005829~cytosol,GO:0005884~actin filament,GO:0016234~inclusion body,GO:0030496~midbody,GO:0031463~Cul3-RING ubiquitin ligase complex,GO:0034451~centriolar satellite,	GO:0005515~protein binding,GO:0042802~identical protein binding,GO:0061629~RNA polymerase II-specific DNA-binding transcription factor binding,GO:0097718~disordered domain specific binding,GO:0140416~transcription regulator inhibitor activity,GO:1990756~ubiquitin-like ligase-substrate adaptor activity,	IPR000210:BTB/POZ_dom,IPR006652:Kelch_1,IPR011333:SKP1/BTB/POZ_sf,IPR011705:BACK,IPR015915:Kelch-typ_b-propeller,IPR017096:BTB-kelch_protein,IPR030563:KEAP1_BTB_POZ_dom,IPR047098:KEAP1_BACK,	hsa04120:Ubiquitin mediated proteolysis,hsa05012:Parkinson disease,hsa05200:Pathways in cancer,hsa05208:Chemical carcinogenesis - reactive oxygen species,hsa05225:Hepatocellular carcinoma,hsa05418:Fluid shear stress and atherosclerosis,		PIRSF037037:Kelch-like_protein_gigaxonin,	R-HSA-1280218~Adaptive Immune System,R-HSA-1643685~Disease,R-HSA-168256~Immune System,R-HSA-2262752~Cellular responses to stress,R-HSA-392499~Metabolism of proteins,R-HSA-5663205~Infectious disease,R-HSA-5688426~Deubiquitination,R-HSA-5689880~Ub-specific processing proteases,R-HSA-597592~Post-translational protein modification,R-HSA-8951664~Neddylation,R-HSA-8953897~Cellular responses to stimuli,…	SM00225:BTB,SM00612:Kelch,SM00875:BACK,	KW-0833~Ubl conjugation pathway,KW-0945~Host-virus interaction,	KW-0539~Nucleus,KW-0963~Cytoplasm,		KW-0677~Repeat,KW-0880~Kelch repeat,			KW-0702~S-nitrosylation,KW-0832~Ubl conjugation,	COMPBIAS:Basic and acidic residues,CROSSLNK:N5-[4-(S-L-cysteinyl)-5-methyl-1H-imidazol-2-yl]-L-ornithine (Arg-Cys) (interchain with C-151 in KEAP1),CROSSLNK:N5-[4-(S-L-cysteinyl)-5-methyl-1H-imidazol-2-yl]-L-ornithine (Cys-Arg) (interchain with R-135 in KEAP1),DOMAIN:BACK,DOMAIN:BTB,MUTAGEN:C->S,N,D,L: Substitution with a small side chain that prevents covalent modification by an electrophile; pr…	WP2435:Quercetin and Nf kB AP 1 induced apoptosis,WP2882:Nuclear receptors meta pathway,WP2884:NRF2 pathway,WP3:Transcriptional activation by NRF2 in response to phytochemicals,WP3612:Photodynamic therapy induced NFE2L2 NRF2 survival signaling,WP3953:mRNA protein and metabolite inducation pathway by cyclosporin A,WP4206:Hereditary leiomyomatosis and renal cell carcinoma pathway,WP4357:NRF2 ARE re…
hsa_circRNA_027904	ASCRP3010267	chr12	exonic	CHPT1	CHPT1	choline phosphotransferase 1(CHPT1)				12q23.2,			Enables diacylglycerol cholinephosphotransferase activity. Involved in phosphatidylcholine biosynthetic process and platelet activating factor biosynthetic process. Is active in Golgi membrane. [provided by Alliance of Genome Resources, Mar 2025],	GO:0001558~regulation of cell growth,GO:0006629~lipid metabolic process,GO:0006656~phosphatidylcholine biosynthetic process,GO:0006657~CDP-choline pathway,GO:0006663~platelet activating factor biosynthetic process,GO:0008654~phospholipid biosynthetic process,GO:0046474~glycerophospholipid biosynthetic process,	GO:0000139~Golgi membrane,GO:0005789~endoplasmic reticulum membrane,GO:0005794~Golgi apparatus,GO:0012505~endomembrane system,GO:0016020~membrane,GO:0043231~intracellular membrane-bounded organelle,	GO:0004142~diacylglycerol cholinephosphotransferase activity,GO:0005515~protein binding,GO:0016740~transferase activity,GO:0016780~phosphotransferase activity, for other substituted phosphate groups,GO:0019992~diacylglycerol binding,GO:0046872~metal ion binding,	IPR000462:CDP-OH_P_trans,IPR014472:CHOPT,IPR043130:CDP-OH_PTrfase_TM_dom,IPR048254:CDP_ALCOHOL_P_TRANSF_CS,	hsa00440:Phosphonate and phosphinate metabolism,hsa00564:Glycerophospholipid metabolism,hsa00565:Ether lipid metabolism,hsa01100:Metabolic pathways,hsa05231:Choline metabolism in cancer,		PIRSF015665:CHOPT,	R-HSA-1430728~Metabolism,R-HSA-1483191~Synthesis of PC,R-HSA-1483206~Glycerophospholipid biosynthesis,R-HSA-1483257~Phospholipid metabolism,R-HSA-556833~Metabolism of lipids,		KW-0443~Lipid metabolism,KW-0444~Lipid biosynthesis,KW-0594~Phospholipid biosynthesis,KW-1208~Phospholipid metabolism,	KW-0333~Golgi apparatus,KW-0472~Membrane,		KW-0812~Transmembrane,KW-1133~Transmembrane helix,	KW-0460~Magnesium,KW-0464~Manganese,KW-0479~Metal-binding,	KW-0808~Transferase,	KW-0007~Acetylation,	ACT_SITE:Proton acceptor,SITE:Increases basicity of active site His,TOPO_DOM:Cytoplasmic,TOPO_DOM:Lumenal,TRANSMEM:Helical,TRANSMEM:Helical; Name=1,TRANSMEM:Helical; Name=10,TRANSMEM:Helical; Name=2,TRANSMEM:Helical; Name=3,TRANSMEM:Helical; Name=4,TRANSMEM:Helical; Name=5,TRANSMEM:Helical; Name=6,TRANSMEM:Helical; Name=7,TRANSMEM:Helical; Name=8,TRANSMEM:Helical; Name=9,	WP2525:Trans sulfuration one carbon metabolism and related pathways,WP2533:Glycerophospholipid biosynthetic pathway,WP3933:Kennedy pathway from sphingolipids,WP4288:MTHFR deficiency,WP4722:Glycerolipids and glycerophospholipids,
hsa_circRNA_002144	ASCRP3007103	chr14	sense overlapping	RPPH1	RPPH1	ribonuclease P RNA component H1(RPPH1)				14q11.2,			H1RNA is the RNA component of the RNase P ribonucleoprotein, an endoribonuclease that cleaves tRNA precursor molecules to form the mature 5-prime termini of their tRNA sequences (Baer et al., 1989 [PubMed 2308839]).[supplied by OMIM, Mar 2008],	GO:0008033~tRNA processing,	GO:0030677~ribonuclease P complex,	GO:0004526~ribonuclease P activity,
hsa_circRNA_100883	ASCRP3001223	chr11	exonic	FCHSD2	FCHSD2	FCH and double SH3 domains 2(FCHSD2)				11q13.4,			Enables phosphatidylinositol-3,4,5-trisphosphate binding activity and phosphatidylinositol-3,4-bisphosphate binding activity. Involved in clathrin-dependent endocytosis and positive regulation of Arp2/3 complex-mediated actin nucleation. Located in clathrin-coated pit and plasma membrane. [provided by Alliance of Genome Resources, Mar 2025],	GO:0007274~neuromuscular synaptic transmission,GO:0015031~protein transport,GO:0030833~regulation of actin filament polymerization,GO:0030838~positive regulation of actin filament polymerization,GO:0061024~membrane organization,GO:0072583~clathrin-dependent endocytosis,GO:2000601~positive regulation of Arp2/3 complex-mediated actin nucleation,	GO:0005886~plasma membrane,GO:0005905~clathrin-coated pit,GO:0031594~neuromuscular junction,GO:0042995~cell projection,GO:0055037~recycling endosome,GO:0070161~anchoring junction,GO:0120043~stereocilium shaft,	GO:0005515~protein binding,GO:0005547~phosphatidylinositol-3,4,5-trisphosphate binding,GO:0008289~lipid binding,GO:0043325~phosphatidylinositol-3,4-bisphosphate binding,	IPR001060:FCH_dom,IPR001452:SH3_domain,IPR027267:AH/BAR_dom_sf,IPR031160:F_BAR,IPR034934:FCHSD2_F-BAR_dom,IPR035460:FCHSD_SH3_1,IPR035556:FCHSD2_SH3_2,IPR036028:SH3-like_dom_sf,					SM00055:FCH,SM00326:SH3,	KW-0254~Endocytosis,KW-0653~Protein transport,KW-0813~Transport,	KW-0168~Coated pit,KW-0472~Membrane,KW-0963~Cytoplasm,KW-0965~Cell junction,KW-0966~Cell projection,KW-1003~Cell membrane,		KW-0175~Coiled coil,KW-0677~Repeat,KW-0728~SH3 domain,	KW-0446~Lipid-binding,		KW-0597~Phosphoprotein,	COMPBIAS:Basic and acidic residues,COMPBIAS:Pro residues,DOMAIN:F-BAR,DOMAIN:SH3,DOMAIN:SH3 1,DOMAIN:SH3 2,MUTAGEN:F->S: Abolishes interaction with ITSN1 and location at clathrin-coated pits; when associated with S-576.,MUTAGEN:P->A: Loss of ability to promote actin polymerization; when associated with A-524.,MUTAGEN:S->A: Impaired recruitment to the cell membrane.,MUTAGEN:S->E: Increased recruit…
hsa_circRNA_103404	ASCRP3010300	chr3	exonic	ABHD6	ABHD6	abhydrolase domain containing 6, acylglycerol lipase(ABHD6)				3p14.3,			Enables monoacylglycerol lipase activity. Involved in acylglycerol catabolic process. Predicted to be located in late endosome membrane and lysosomal membrane. Predicted to be part of AMPA glutamate receptor complex. Predicted to be active in GABA-ergic synapse; glutamatergic synapse; and postsynaptic membrane. [provided by Alliance of Genome Resources, Mar 2025],	GO:0009395~phospholipid catabolic process,GO:0019369~arachidonate metabolic process,GO:0030336~negative regulation of cell migration,GO:0046464~acylglycerol catabolic process,GO:0046889~positive regulation of lipid biosynthetic process,GO:0052651~monoacylglycerol catabolic process,GO:0060292~long-term synaptic depression,GO:0099178~regulation of retrograde trans-synaptic signaling by endocanabino…	GO:0005765~lysosomal membrane,GO:0005886~plasma membrane,GO:0016020~membrane,GO:0031902~late endosome membrane,GO:0031966~mitochondrial membrane,GO:0032281~AMPA glutamate receptor complex,GO:0045211~postsynaptic membrane,GO:0098978~glutamatergic synapse,GO:0098982~GABA-ergic synapse,	GO:0004620~phospholipase activity,GO:0005515~protein binding,GO:0047372~monoacylglycerol lipase activity,	IPR000073:AB_hydrolase_1,IPR000639:Epox_hydrolase-like,IPR029058:AB_hydrolase_fold,IPR050266:AB_hydrolase_sf,	hsa04723:Retrograde endocannabinoid signaling,			R-HSA-109582~Hemostasis,R-HSA-114508~Effects of PIP2 hydrolysis,R-HSA-162582~Signal Transduction,R-HSA-372790~Signaling by GPCR,R-HSA-388396~GPCR downstream signalling,R-HSA-416476~G alpha (q) signalling events,R-HSA-426048~Arachidonate production from DAG,R-HSA-76002~Platelet activation, signaling and aggregation,		KW-0443~Lipid metabolism,	KW-0458~Lysosome,KW-0472~Membrane,KW-0496~Mitochondrion,KW-0967~Endosome,		KW-0735~Signal-anchor,KW-0812~Transmembrane,KW-1133~Transmembrane helix,		KW-0378~Hydrolase,		ACT_SITE:Charge relay system,ACT_SITE:Nucleophile,DOMAIN:AB hydrolase-1,MUTAGEN:S->A: Loss of 2-arachidonoyglycerol hydrolase activity.,TOPO_DOM:Cytoplasmic,TOPO_DOM:Extracellular,TRANSMEM:Helical,TRANSMEM:Helical; Signal-anchor for type II membrane protein,
hsa_circRNA_000781	ASCRP3008446	chr10	intronic	STAM	STAM	signal transducing adaptor molecule(STAM)				10p12.33,	15239:HGF-regulated tyrosine kinase substrate(Hgs),9146:hepatocyte growth factor-regulated tyrosine kinase substrate(HGS),		This gene encodes a member of the signal-transducing adaptor molecule family. These proteins mediate downstream signaling of cytokine receptors and also play a role in ER to Golgi trafficking by interacting with the coat protein II complex. The encoded protein also associates with hepatocyte growth factor-regulated substrate to form the endosomal sorting complex required for transport-0 (ESCRT-0)…	GO:0007165~signal transduction,GO:0015031~protein transport,GO:0016236~macroautophagy,GO:0036258~multivesicular body assembly,GO:0043328~protein transport to vacuole involved in ubiquitin-dependent protein catabolic process via the multivesicular body sorting pathway,GO:0090148~membrane fission,GO:1903543~positive regulation of exosomal secretion,GO:1903551~regulation of extracellular exosome ass…	GO:0005737~cytoplasm,GO:0005829~cytosol,GO:0031901~early endosome membrane,GO:0033565~ESCRT-0 complex,GO:0043231~intracellular membrane-bounded organelle,	GO:0005515~protein binding,GO:0035091~phosphatidylinositol binding,GO:0043130~ubiquitin binding,GO:0044389~ubiquitin-like protein ligase binding,	IPR001452:SH3_domain,IPR002014:VHS_dom,IPR003903:UIM_dom,IPR008942:ENTH_VHS,IPR035657:STAM1_SH3,IPR036028:SH3-like_dom_sf,IPR047492:GAT_STAM1,IPR047528:VHS_STAM1,IPR050670:STAM,	hsa04144:Endocytosis,hsa04630:JAK-STAT signaling pathway,			R-HSA-162582~Signal Transduction,R-HSA-1643685~Disease,R-HSA-177929~Signaling by EGFR,R-HSA-182971~EGFR downregulation,R-HSA-194315~Signaling by Rho GTPases,R-HSA-199991~Membrane Trafficking,R-HSA-392499~Metabolism of proteins,R-HSA-5653656~Vesicle-mediated transport,R-HSA-5663205~Infectious disease,R-HSA-5688426~Deubiquitination,R-HSA-5689901~Metalloprotease DUBs,R-HSA-597592~Post-translational …	SM00288:VHS,SM00326:SH3,	KW-0653~Protein transport,KW-0813~Transport,	KW-0472~Membrane,KW-0963~Cytoplasm,KW-0967~Endosome,		KW-0728~SH3 domain,			KW-0597~Phosphoprotein,KW-0832~Ubl conjugation,KW-1017~Isopeptide bond,	COMPBIAS:Polar residues,CROSSLNK:Glycyl lysine isopeptide (Lys-Gly) (interchain with G-Cter in SUMO2),DOMAIN:ITAM,DOMAIN:SH3,DOMAIN:UIM,DOMAIN:VHS,REGION:Disordered,	WP2877:Vitamin D receptor pathway,WP3888:VEGFA VEGFR2 signaling,WP437:EGF EGFR signaling,
hsa_circRNA_001654	ASCRP3009369	chr6	intronic	CNPY3	CNPY3	canopy FGF signaling regulator 3(CNPY3)				6p21.1,			This gene encodes a protein that binds members of the toll-like receptor protein family and functions as a chaperone to aid in folding and export of these proteins. Alternative splicing results in multiple transcript variants. Naturally occuring readthrough transcription occurs between this locus and the downstream GNMT (glycine N-methyltransferase) gene and is represented with GeneID:107080644. …	GO:0045087~innate immune response,	GO:0005788~endoplasmic reticulum lumen,	GO:0005102~signaling receptor binding,GO:0005515~protein binding,	IPR021852:DUF3456,		617929~Developmental and epileptic encephalopathy 60,		R-HSA-1679131~Trafficking and processing of endosomal TLR,R-HSA-168249~Innate Immune System,R-HSA-168256~Immune System,R-HSA-168898~Toll-like Receptor Cascades,		KW-0391~Immunity,KW-0399~Innate immunity,	KW-0256~Endoplasmic reticulum,	KW-0225~Disease variant,KW-0887~Epilepsy,	KW-0175~Coiled coil,KW-0732~Signal,		KW-0143~Chaperone,	KW-0325~Glycoprotein,KW-1015~Disulfide bond,	CARBOHYD:N-linked (GlcNAc...) asparagine,DOMAIN:Saposin B-type,REGION:Disordered,
hsa_circRNA_092523	ASCRP3002172	chr22	sense overlapping	PANX2	PANX2	pannexin 2(PANX2)				22q13.33,			The protein encoded by this gene belongs to the innexin family. Innexin family members are the structural components of gap junctions. This protein and pannexin 1 are abundantly expressed in central nervous system (CNS) and are coexpressed in various neuronal populations. Studies in Xenopus oocytes suggest that this protein alone and in combination with pannexin 1 may form cell type-specific gap …	GO:0002931~response to ischemia,GO:0006812~monoatomic cation transport,GO:0007267~cell-cell signaling,GO:0032732~positive regulation of interleukin-1 production,GO:0034220~monoatomic ion transmembrane transport,	GO:0000139~Golgi membrane,GO:0005789~endoplasmic reticulum membrane,GO:0005886~plasma membrane,GO:0005921~gap junction,GO:0016020~membrane,	GO:0005198~structural molecule activity,GO:0015267~channel activity,GO:0022829~wide pore channel activity,	IPR000990:Innexin,IPR039099:Pannexin,				R-HSA-112303~Electric Transmission Across Gap Junctions,R-HSA-112307~Transmission across Electrical Synapses ,R-HSA-112316~Neuronal System,		KW-0406~Ion transport,KW-0813~Transport,	KW-0256~Endoplasmic reticulum,KW-0333~Golgi apparatus,KW-0472~Membrane,KW-1003~Cell membrane,		KW-0812~Transmembrane,KW-1133~Transmembrane helix,		KW-0407~Ion channel,	KW-0325~Glycoprotein,KW-0597~Phosphoprotein,	CARBOHYD:N-linked (GlcNAc...) asparagine,COMPBIAS:Pro residues,MUTAGEN:R->A,E: Increases ATP permeation. Reduced currents. No effect on membrane location. No effect on ion selectivity.,MUTAGEN:R->W: Reduced currents. No effect on membrane location. Loss of ion selectivity.,REGION:Disordered,SITE:Cleavage; by CASP3 or CASP7,TOPO_DOM:Cytoplasmic,TOPO_DOM:Extracellular,TRANSMEM:Helical,
hsa_circRNA_405781	ASCRP3007295	chr19	intronic	HNRNPL	HNRNPL	heterogeneous nuclear ribonucleoprotein L(HNRNPL)				19q13.2,	3181:heterogeneous nuclear ribonucleoprotein A2/B1(HNRNPA2B1),3609:interleukin enhancer binding factor 3(ILF3),7428:von Hippel-Lindau tumor suppressor(VHL),	DB09130~Copper,	Heterogeneous nuclear RNAs (hnRNAs) which include mRNA precursors and mature mRNAs are associated with specific proteins to form heterogenous ribonucleoprotein (hnRNP) complexes. Heterogeneous nuclear ribonucleoprotein L is among the proteins that are stably associated with hnRNP complexes and along with other hnRNP proteins is likely to play a major role in the formation, packaging, processing, …	GO:0000381~regulation of alternative mRNA splicing, via spliceosome,GO:0006396~RNA processing,GO:0006397~mRNA processing,GO:0043484~regulation of RNA splicing,GO:0045892~negative regulation of DNA-templated transcription,	GO:0000785~chromatin,GO:0005634~nucleus,GO:0005654~nucleoplasm,GO:0005737~cytoplasm,GO:0016020~membrane,GO:0035770~ribonucleoprotein granule,GO:0070062~extracellular exosome,GO:1990904~ribonucleoprotein complex,	GO:0000976~transcription cis-regulatory region binding,GO:0003723~RNA binding,GO:0003729~mRNA binding,GO:0005515~protein binding,GO:0097157~pre-mRNA intronic binding,	IPR000504:RRM_dom,IPR006536:HnRNP-L/PTB,IPR012677:Nucleotide-bd_a/b_plait_sf,IPR021790:PTBP1-like_RRM2,IPR034816:hnRNP-L_RRM3,IPR034817:hnRNPL_RRM4,IPR035005:hnRNPL_RRM1,IPR035008:hnRNPL_RRM2,IPR035979:RBD_domain_sf,IPR055204:HNRNPL_RRM,				R-HSA-72163~mRNA Splicing - Major Pathway,R-HSA-72172~mRNA Splicing,R-HSA-72203~Processing of Capped Intron-Containing Pre-mRNA,R-HSA-8953854~Metabolism of RNA,	SM00360:RRM,		KW-0539~Nucleus,KW-0963~Cytoplasm,		KW-0677~Repeat,		KW-0687~Ribonucleoprotein,KW-0694~RNA-binding,	KW-0007~Acetylation,KW-0488~Methylation,KW-0597~Phosphoprotein,KW-0832~Ubl conjugation,KW-1017~Isopeptide bond,	COMPBIAS:Basic and acidic residues,COMPBIAS:Basic residues,COMPBIAS:Polar residues,COMPBIAS:Pro residues,CROSSLNK:Glycyl lysine isopeptide (Lys-Gly) (interchain with G-Cter in SUMO2),DOMAIN:RRM,DOMAIN:RRM 1,DOMAIN:RRM 2,DOMAIN:RRM 3,DOMAIN:RRM 4,MUTAGEN:F->A: Significant decrease in RNA-binding affinity.,MUTAGEN:H->A: 6-fold decrease in RNA-binding affinity.,MUTAGEN:H->A: Significant decrease in …	WP411:mRNA processing,WP5231:Hippocampal synaptogenesis and neurogenesis,
hsa_circRNA_104193	ASCRP3013327	chr6	exonic	AHI1	AHI1	Abelson helper integration site 1(AHI1)				6q23.3,			This gene is apparently required for both cerebellar and cortical development in humans. This gene mutations cause specific forms of Joubert syndrome-related disorders. Joubert syndrome (JS) is a recessively inherited developmental brain disorder with several identified causative chromosomal loci. Alternatively spliced transcript variants encoding different isoforms have been identified. [provide…	GO:0001738~morphogenesis of a polarized epithelium,GO:0001947~heart looping,GO:0002092~positive regulation of receptor internalization,GO:0007169~cell surface receptor protein tyrosine kinase signaling pathway,GO:0007417~central nervous system development,GO:0008104~protein localization,GO:0010842~retina layer formation,GO:0016192~vesicle-mediated transport,GO:0030862~positive regulation of polar…	GO:0005813~centrosome,GO:0005814~centriole,GO:0005829~cytosol,GO:0005911~cell-cell junction,GO:0005912~adherens junction,GO:0005929~cilium,GO:0036038~MKS complex,GO:0036064~ciliary basal body,GO:0097730~non-motile cilium,	GO:0005515~protein binding,GO:0042802~identical protein binding,	IPR001452:SH3_domain,IPR001680:WD40_rpt,IPR015943:WD40/YVTN_repeat-like_dom_sf,IPR035832:AHI1_SH3,IPR036028:SH3-like_dom_sf,IPR036322:WD40_repeat_dom_sf,IPR052803:Cilium-Associated_Jouberin,		608629~Joubert syndrome 3,		R-HSA-1852241~Organelle biogenesis and maintenance,R-HSA-5617833~Cilium Assembly,R-HSA-5620912~Anchoring of the basal body to the plasma membrane,	SM00320:WD40,SM00326:SH3,	KW-0221~Differentiation,KW-0970~Cilium biogenesis/degradation,	KW-0206~Cytoskeleton,KW-0963~Cytoplasm,KW-0965~Cell junction,KW-0966~Cell projection,KW-0969~Cilium,	KW-0225~Disease variant,KW-0979~Joubert syndrome,KW-1186~Ciliopathy,	KW-0175~Coiled coil,KW-0677~Repeat,KW-0728~SH3 domain,KW-0853~WD repeat,		KW-0217~Developmental protein,KW-9996~Developmental protein,	KW-0597~Phosphoprotein,	COMPBIAS:Basic and acidic residues,COMPBIAS:Basic residues,COMPBIAS:Polar residues,DOMAIN:SH3,REGION:Disordered,REGION:Interaction with HAP1,REPEAT:WD,REPEAT:WD 1,REPEAT:WD 2,REPEAT:WD 3,REPEAT:WD 4,REPEAT:WD 5,REPEAT:WD 6,REPEAT:WD 7,	WP2858:Ectoderm differentiation,WP4656:Joubert syndrome,WP4803:Ciliopathies,WP5470:Effect of omega 3 PUFA on Huntington 39 s disease pathways,
hsa_circRNA_074183	ASCRP3001964	chr5	exonic	MATR3	MATR3	matrin 3(MATR3)		h_antisensePathway:RNA polymerase III transcription,		5q31.2,			This gene encodes a nuclear matrix protein, which is proposed to stabilize certain messenger RNA species. Mutations of this gene are associated with distal myopathy 2, which often includes vocal cord and pharyngeal weakness. Alternatively spliced transcript variants, including read-through transcripts composed of the upstream small nucleolar RNA host gene 4 (non-protein coding) and matrin 3 gene …	GO:0001825~blastocyst formation,GO:0002218~activation of innate immune response,GO:0003170~heart valve development,GO:0003281~ventricular septum development,GO:0010608~post-transcriptional regulation of gene expression,GO:0045087~innate immune response,	GO:0005634~nucleus,GO:0005637~nuclear inner membrane,GO:0016020~membrane,GO:0016363~nuclear matrix,	GO:0003676~nucleic acid binding,GO:0003723~RNA binding,GO:0005198~structural molecule activity,GO:0005515~protein binding,GO:0008270~zinc ion binding,GO:0035198~miRNA binding,GO:0042802~identical protein binding,	IPR000504:RRM_dom,IPR000690:Matrin/U1-C_Znf_C2H2,IPR003604:Matrin/U1-like-C_Znf_C2H2,IPR012677:Nucleotide-bd_a/b_plait_sf,IPR034928:MATR3_RRM1,IPR034930:MATR3_RRM2,IPR035979:RBD_domain_sf,	hsa05014:Amyotrophic lateral sclerosis,	606070~Amyotrophic lateral sclerosis 21,			SM00360:RRM,SM00451:ZnF_U1,	KW-0391~Immunity,KW-0399~Innate immunity,	KW-0539~Nucleus,	KW-0036~Amyotrophic lateral sclerosis,KW-0225~Disease variant,KW-0523~Neurodegeneration,	KW-0677~Repeat,KW-0863~Zinc-finger,	KW-0479~Metal-binding,KW-0862~Zinc,	KW-0694~RNA-binding,	KW-0007~Acetylation,KW-0597~Phosphoprotein,KW-0832~Ubl conjugation,KW-1017~Isopeptide bond,	COMPBIAS:Acidic residues,COMPBIAS:Basic and acidic residues,COMPBIAS:Basic residues,CROSSLNK:Glycyl lysine isopeptide (Lys-Gly) (interchain with G-Cter in SUMO2),CROSSLNK:Glycyl lysine isopeptide (Lys-Gly) (interchain with G-Cter in SUMO2); alternate,DOMAIN:Matrin-type,DOMAIN:RRM,DOMAIN:RRM 1,DOMAIN:RRM 2,DOMAIN:U1-type,MOTIF:Nuclear localization signal,REGION:Disordered,ZN_FING:Matrin-type,	WP2003:miR targeted genes in leukocytes,WP2004:miR targeted genes in lymphocytes,WP2005:miR targeted genes in muscle cell,
hsa_circRNA_018609	ASCRP3003739	chr10	exonic	SUPV3L1	SUPV3L1	Suv3 like RNA helicase(SUPV3L1)			DNA replication, recombination, and repair / Transcription / Translation, ribosomal structure and biogenesis,	10q22.1,			Enables helicase activity; nucleic acid binding activity; and protein homodimerization activity. Involved in several processes, including mitochondrial RNA 3&apos;-end processing; mitochondrial RNA surveillance; and positive regulation of mitochondrial RNA catabolic process. Located in mitochondrial nucleoid and nucleus. Part of mitochondrial degradosome. [provided by Alliance of Genome Resources…	GO:0000957~mitochondrial RNA catabolic process,GO:0000958~mitochondrial mRNA catabolic process,GO:0000962~positive regulation of mitochondrial RNA catabolic process,GO:0000965~mitochondrial RNA 3'-end processing,GO:0006310~DNA recombination,GO:0006401~RNA catabolic process,GO:0007005~mitochondrion organization,GO:0030307~positive regulation of cell growth,GO:0035945~mitochondrial ncRNA surveillan…	GO:0005634~nucleus,GO:0005739~mitochondrion,GO:0005759~mitochondrial matrix,GO:0042645~mitochondrial nucleoid,GO:0045025~mitochondrial degradosome,	GO:0003677~DNA binding,GO:0003678~DNA helicase activity,GO:0003689~DNA clamp loader activity,GO:0003723~RNA binding,GO:0003724~RNA helicase activity,GO:0003725~double-stranded RNA binding,GO:0004386~helicase activity,GO:0005515~protein binding,GO:0005524~ATP binding,GO:0016787~hydrolase activity,GO:0016817~hydrolase activity, acting on acid anhydrides,GO:0016887~ATP hydrolysis activity,GO:0034458…	IPR001650:Helicase_C-like,IPR022192:SUV3_C,IPR027417:P-loop_NTPase,IPR041082:Suv3_C_1,IPR041453:Suv3_N,IPR044774:Suv3_DEXQc,IPR050699:RNA-DNA_Helicase,IPR055206:DEXQc_Suv3,				R-HSA-8953854~Metabolism of RNA,R-HSA-9836573~Mitochondrial RNA degradation,	SM00490:HELICc,		KW-0496~Mitochondrion,KW-0539~Nucleus,KW-1135~Mitochondrion nucleoid,		KW-0809~Transit peptide,	KW-0067~ATP-binding,KW-0547~Nucleotide-binding,	KW-0347~Helicase,KW-0378~Hydrolase,	KW-0007~Acetylation,KW-0597~Phosphoprotein,	COMPBIAS:Basic and acidic residues,COMPBIAS:Polar residues,DOMAIN:Helicase ATP-binding,DOMAIN:Helicase C-terminal,MUTAGEN:G->V: Abolishes ATPase and dsDNA and dsRNA helicase activities.,MUTAGEN:K->A,R: Abolishes ATPase activity. Abolishes helicase activity and reduces double-stranded RNA degradation. Does not abolish formation of the mitochondrial RNA-degrading complex.,MUTAGEN:Missing: Does not …
[truncated: 61 more rows]

## Sheet: Suppupplementary Table S.6
Supplementary Table S6: Prognostic Significance of Host Genes Associated with m⁶A-Modified circRNAs Across Breast Cancer Subtypes
[truncated: 102 more rows]
